# Supplementary material for: Bis{(E)-2-eth­oxy-6-[2-(ethyl­ammonio)ethyl­iminometh­yl]phenolato}nickel(II) bis(perchlorate)
Source: Acta Crystallogr Sect E Struct Rep Online. 2008 Jul 31;64(Pt 8):m1096–7. doi: 10.1107/S1600536808023684 (PMC2962001; doi:10.1107/S1600536808023684)
Supplement: Supplementary file 2 [file e-64-m1096-Isup2.hkl]

# 
# h,k,l, Fc-squared, Fo-squared, sigma(Fo-squared) and status flag 
# 
data_I
_shelx_title ' A in P2(1)/n' 
_shelx_refln_list_code          4 
_shelx_F_calc_maximum      211.24 
_exptl_crystal_F_000       764.00 
_reflns_d_resolution_high  0.7828 
 
loop_ 
 _symmetry_equiv_pos_as_xyz 
 'x, y, z' 
 '-x+1/2, y+1/2, -z+1/2' 
 '-x, -y, -z' 
 'x-1/2, -y-1/2, z-1/2' 
 
_cell_length_a     8.3863 
_cell_length_b     8.5665 
_cell_length_c    21.8619 
_cell_angle_alpha  90.000 
_cell_angle_beta   99.068 
_cell_angle_gamma  90.000 
 
_shelx_F_squared_multiplier     1.000 
 
loop_ 
 _refln_index_h 
 _refln_index_k 
 _refln_index_l 
 _refln_F_squared_calc 
 _refln_F_squared_meas 
 _refln_F_squared_sigma 
 _refln_observed_status 
   2   0   0    15258.62    15480.25    354.86 o 
   4   0   0      572.35      576.00     33.55 o 
   6   0   0     1638.47     1664.83     84.11 o 
   8   0   0     1833.52     1715.10     65.81 o 
  10   0   0      210.42      157.23     34.08 o 
   1   1   0     9876.18     9779.21    159.41 o 
   2   1   0    24636.29    23583.55    418.89 o 
   3   1   0     2958.65     2930.33     50.11 o 
   4   1   0      253.23      233.73      6.95 o 
   5   1   0     1524.97     1452.41     28.25 o 
   6   1   0      628.02      592.28     18.86 o 
   7   1   0      775.86      769.17     24.98 o 
   8   1   0        1.67       -1.42      5.76 o 
   9   1   0      223.23      213.94     18.96 o 
  10   1   0        5.37       -3.24      9.81 o 
   0   2   0     7625.88     7559.55    215.65 o 
   1   2   0      233.32      238.12      6.56 o 
   2   2   0     2982.00     3154.27     53.29 o 
   3   2   0       33.38       51.48      3.80 o 
   4   2   0     2880.33     2697.78     53.21 o 
   5   2   0      217.20      217.76      9.56 o 
   6   2   0      344.24      318.90     19.09 o 
   7   2   0       50.78       52.69      7.16 o 
   8   2   0       27.67       20.85      9.22 o 
   9   2   0        2.77        3.43      7.25 o 
  10   2   0      127.57      110.86     19.54 o 
   1   3   0     1606.01     1498.59     29.53 o 
   2   3   0       27.28       10.99      2.28 o 
   3   3   0      266.76      327.57      9.51 o 
   4   3   0       17.98       31.37      4.00 o 
   5   3   0       13.43       20.88      5.96 o 
   6   3   0      327.82      324.24     17.52 o 
   7   3   0      533.73      497.24     19.37 o 
   8   3   0        2.94       -0.40      5.29 o 
   9   3   0      364.02      349.94     24.36 o 
  10   3   0       27.62       33.03     18.84 o 
   0   4   0      506.00      450.69     15.25 o 
   1   4   0       23.56       33.41      2.73 o 
   2   4   0      205.98      184.07     11.55 o 
   3   4   0     1121.62     1096.64     24.59 o 
   4   4   0      146.70      144.90     10.63 o 
   5   4   0        3.38        5.20      3.77 o 
   6   4   0      204.36      177.75     12.43 o 
   7   4   0        0.50       -2.97      4.64 o 
   8   4   0      567.76      559.07     23.67 o 
   9   4   0       48.66       41.05     10.39 o 
   1   5   0      355.63      317.74     21.68 o 
   2   5   0        0.03       -1.59      2.86 o 
   3   5   0     1845.73     1766.66     43.38 o 
   4   5   0      137.68      136.38     10.13 o 
   5   5   0     1982.72     1988.55     50.11 o 
   6   5   0       16.82       11.65      5.27 o 
   7   5   0      108.49      130.59     12.20 o 
   8   5   0        9.97       19.82      7.26 o 
   9   5   0       14.02       11.26      9.55 o 
   0   6   0     1126.09     1215.87     35.66 o 
   1   6   0       23.89       24.87      4.43 o 
   2   6   0      766.06      810.85     21.37 o 
   3   6   0      153.57      150.64     11.82 o 
   4   6   0      288.98      279.67     15.31 o 
   5   6   0       65.26       62.32      7.98 o 
   6   6   0      324.91      294.38     24.88 o 
   7   6   0       32.21       39.25      8.37 o 
   8   6   0      176.71      226.67     17.41 o 
   1   7   0     1449.94     1389.00     55.89 o 
   2   7   0        4.29       -4.15      4.11 o 
   3   7   0        4.15        9.10      4.96 o 
   4   7   0        2.16       10.59      5.27 o 
   5   7   0       31.63       23.62      6.97 o 
   6   7   0      219.22      226.69     17.62 o 
   7   7   0      221.34      255.67     21.55 o 
   8   7   0       10.18       14.69     17.00 o 
   0   8   0      242.07      326.13     62.42 o 
   1   8   0      108.65      117.23     13.82 o 
   2   8   0      210.27      216.80     17.41 o 
   3   8   0      319.53      333.67     19.13 o 
   4   8   0      841.88      845.55     29.49 o 
   5   8   0       45.96       55.88      9.28 o 
   6   8   0       85.24      116.33     13.62 o 
   7   8   0      115.34      101.09     24.33 o 
   1   9   0      494.26      415.71     24.34 o 
   2   9   0      248.37      284.21     20.94 o 
   3   9   0      553.85      512.42     28.67 o 
   4   9   0       20.40       19.98     13.80 o 
   5   9   0      241.40      253.44     19.05 o 
   6   9   0        0.24       12.19     17.80 o 
   0  10   0      328.79      365.26     51.37 o 
   1  10   0       72.56       78.02     13.32 o 
   2  10   0      112.16      128.20     22.79 o 
   3  10   0      247.79      275.81     25.33 o 
  -9   0   1        1.34        2.44      8.49 o 
  -7   0   1      100.12       89.14     12.31 o 
  -5   0   1     1233.51     1160.64     33.27 o 
  -3   0   1     5032.49     4892.71    115.49 o 
  -1   0   1     6640.48     6934.01    159.53 o 
   1   0   1      836.22      848.25     21.43 o 
   3   0   1      744.60      747.76     21.33 o 
   5   0   1       65.12       42.94      5.43 o 
   7   0   1      155.00      117.59     14.64 o 
   9   0   1      111.35      147.37     19.55 o 
 -10   1   1      103.64      134.53     17.77 o 
  -9   1   1       10.36        7.63     10.60 o 
  -8   1   1      368.36      384.49     19.93 o 
  -7   1   1      152.75      145.82     11.08 o 
  -6   1   1      797.48      827.69     21.53 o 
  -5   1   1      465.04      561.96     20.09 o 
  -4   1   1      861.34      847.32     18.77 o 
  -3   1   1       46.63       58.80      3.04 o 
  -2   1   1        7.65        1.21      2.70 o 
  -1   1   1     2361.74     2755.00     45.97 o 
   0   1   1    15532.51    14702.69    261.75 o 
   1   1   1     7012.96     7190.29    117.29 o 
   2   1   1    35322.84    31228.67   1469.69 o 
   3   1   1     1213.97     1464.46     26.63 o 
   4   1   1       19.36       16.44      2.43 o 
   5   1   1      277.25      259.31      8.68 o 
   6   1   1        3.15        2.18      3.34 o 
   7   1   1      185.59      200.78     12.88 o 
   8   1   1      381.91      387.93     21.38 o 
   9   1   1        7.39        7.08      8.45 o 
  10   1   1      207.24      249.19     22.18 o 
 -10   2   1        0.50        9.23     11.75 o 
  -9   2   1      382.39      358.32     37.23 o 
  -8   2   1       82.52       84.91     11.63 o 
  -7   2   1     1451.18     1386.37     37.63 o 
  -6   2   1       68.41       70.69      6.41 o 
  -5   2   1     1709.67     1587.05     40.26 o 
  -4   2   1      209.99      243.05      9.00 o 
  -3   2   1      451.66      478.33     12.25 o 
  -2   2   1       14.63        8.37      2.00 o 
  -1   2   1     5886.89     5929.96     97.65 o 
   0   2   1      289.02      270.10      6.23 o 
   1   2   1    26654.81    24795.23    441.28 o 
   2   2   1    17741.41    18068.15    293.24 o 
   3   2   1     3297.96     3356.18     63.71 o 
   4   2   1     5570.46     5846.13    109.01 o 
   5   2   1       12.57       12.85      3.49 o 
   6   2   1       35.39       34.42      5.75 o 
   7   2   1      137.64      145.21     11.17 o 
   8   2   1       21.25       12.78      6.68 o 
   9   2   1      487.41      442.77     26.60 o 
  10   2   1        6.45       12.78     12.26 o 
 -10   3   1      124.25      113.12     16.02 o 
  -9   3   1       27.02       30.15      9.83 o 
  -8   3   1      166.66      152.47     15.40 o 
  -7   3   1      225.01      236.95     17.19 o 
  -6   3   1      767.30      703.19     22.89 o 
  -5   3   1       88.74       77.00      7.41 o 
  -4   3   1     2831.34     2669.98     53.12 o 
  -3   3   1       87.21      113.53      4.82 o 
  -2   3   1     1471.52     1326.73     27.30 o 
  -1   3   1      418.80      402.29      9.09 o 
   0   3   1      596.58      636.03     13.07 o 
   1   3   1     1461.52     1453.02     29.22 o 
   2   3   1      267.14      299.99      8.77 o 
   3   3   1      455.00      459.36     12.30 o 
   4   3   1     5310.61     5135.19    108.21 o 
   5   3   1      648.14      650.04     23.66 o 
   6   3   1     2657.77     2487.23     59.31 o 
   7   3   1       79.77       88.22      9.37 o 
   8   3   1       93.85       78.82     11.21 o 
   9   3   1        4.58        6.93      7.87 o 
  10   3   1        5.65       28.42     18.56 o 
  -9   4   1       57.15       59.55     18.38 o 
  -8   4   1       15.29       32.45      7.89 o 
  -7   4   1       41.46       53.97      8.03 o 
  -6   4   1       29.26       35.70      8.48 o 
  -5   4   1     1473.01     1373.19     36.57 o 
  -4   4   1      494.31      464.89     23.33 o 
  -3   4   1     1538.75     1374.19     32.79 o 
  -2   4   1        0.15        9.26      2.63 o 
  -1   4   1      621.82      565.44     13.08 o 
   0   4   1       36.41       28.47      2.82 o 
   1   4   1      718.18      742.31     15.58 o 
   2   4   1        0.19        0.17      2.23 o 
   3   4   1     1274.53     1229.50     27.05 o 
   4   4   1     1105.62     1089.01     54.89 o 
   5   4   1     1931.40     1977.94     48.89 o 
   6   4   1       54.59       63.50      8.56 o 
   7   4   1      311.36      330.45     26.47 o 
   8   4   1      194.81      217.56     21.68 o 
   9   4   1       11.55       31.22     10.70 o 
  -9   5   1       38.16       27.61     11.43 o 
  -8   5   1      368.05      378.62     23.59 o 
  -7   5   1       18.13       11.04      8.60 o 
  -6   5   1      416.19      365.65     18.46 o 
  -5   5   1      148.52      188.60     16.11 o 
  -4   5   1       79.95       82.12      8.05 o 
  -3   5   1      108.60      104.79      8.44 o 
  -2   5   1       41.70       36.28      5.15 o 
  -1   5   1       16.23       10.78      2.63 o 
   0   5   1      173.29      165.81      6.64 o 
   1   5   1     1057.08     1092.90     24.10 o 
   2   5   1     2686.80     2688.76     53.72 o 
   3   5   1      702.80      655.18     23.87 o 
   4   5   1       37.79       21.22      5.19 o 
   5   5   1       23.05       23.09      5.71 o 
   6   5   1       30.13       30.59      6.81 o 
   7   5   1       36.93       31.49      7.47 o 
   8   5   1      322.49      354.86     20.78 o 
   9   5   1        2.03       11.97      9.63 o 
  -8   6   1      134.83      135.19     14.05 o 
  -7   6   1      414.48      370.63     20.63 o 
  -6   6   1       29.62       35.06      7.68 o 
  -5   6   1       10.38        8.31      5.20 o 
  -4   6   1       28.80       27.34      5.95 o 
  -3   6   1      145.34      151.57     11.07 o 
  -2   6   1       12.17       20.22      4.49 o 
  -1   6   1      429.83      415.77     15.05 o 
   0   6   1        6.97        7.33      3.15 o 
   1   6   1     1474.56     1401.79     31.85 o 
   2   6   1       22.25       16.44      4.23 o 
   3   6   1      316.84      274.75     14.53 o 
   4   6   1      623.71      624.20     22.21 o 
   5   6   1        1.71        2.34      4.77 o 
   6   6   1       29.23       50.05      8.32 o 
   7   6   1      350.18      348.03     23.43 o 
   8   6   1      142.19      155.65     18.02 o 
  -8   7   1       12.57       15.79     11.90 o 
  -7   7   1       55.60       54.05     11.91 o 
  -6   7   1       47.97       76.04     11.20 o 
  -5   7   1      262.78      258.45     16.75 o 
  -4   7   1      484.97      485.49     20.48 o 
  -3   7   1        6.18        9.80      5.83 o 
  -2   7   1      818.72      837.47     22.97 o 
  -1   7   1      447.45      405.98     24.38 o 
   0   7   1       11.15       15.83      5.12 o 
   1   7   1      332.72      299.91     16.02 o 
   2   7   1      228.13      215.61     13.53 o 
   3   7   1      854.75      842.18     27.34 o 
   4   7   1     1109.89     1107.34     41.27 o 
   5   7   1       25.89       31.91      7.10 o 
   6   7   1      595.38      600.53     40.74 o 
   7   7   1        0.28        5.75      7.41 o 
   8   7   1       31.68       44.90     21.49 o 
  -7   8   1       29.72       49.07     16.28 o 
  -6   8   1        1.00        0.01      6.65 o 
  -5   8   1       98.47       89.66     11.44 o 
  -4   8   1       70.41       51.77     14.08 o 
  -3   8   1      281.14      276.18     20.27 o 
  -2   8   1       45.67       40.47      9.20 o 
  -1   8   1       46.02       38.50      7.32 o 
   0   8   1      321.74      316.39     16.56 o 
   1   8   1        3.44        3.11      5.18 o 
   2   8   1        7.82        9.19      8.47 o 
   3   8   1      232.46      237.16     15.96 o 
   4   8   1      320.22      309.99     19.40 o 
   5   8   1      412.44      384.39     21.61 o 
   6   8   1        6.03       11.17      8.13 o 
   7   8   1       32.74       37.60     13.96 o 
  -6   9   1      139.89      147.13     29.79 o 
  -5   9   1        0.21        3.17      8.18 o 
  -4   9   1       56.12       53.45     16.32 o 
  -3   9   1        6.25        4.90      8.27 o 
  -2   9   1      186.08      197.71     17.85 o 
  -1   9   1       20.20       17.79     13.64 o 
   0   9   1      786.10      799.81     42.48 o 
   1   9   1      172.29      137.08     15.25 o 
   2   9   1      507.49      488.73     27.08 o 
   3   9   1      127.13      145.00     22.53 o 
   4   9   1       48.05       60.94     13.03 o 
   5   9   1        0.23       15.46      8.86 o 
  -4  10   1        7.44       14.63     19.28 o 
  -3  10   1      490.04      488.08     43.16 o 
  -2  10   1       83.52       88.46     20.66 o 
  -1  10   1      205.12      206.44     19.52 o 
   0  10   1       66.12       65.25     10.65 o 
   1  10   1       15.92        6.67      9.16 o 
   2  10   1       31.77       45.90     11.88 o 
   3  10   1       48.64       89.96     23.50 o 
 -10   0   2       15.06       24.53     17.80 o 
  -8   0   2     1895.68     1926.68     71.49 o 
  -6   0   2     2550.48     2595.58    122.03 o 
  -4   0   2      174.46      183.31     17.78 o 
  -2   0   2     1734.75     1828.21     57.49 o 
   0   0   2    14097.92    12452.06    352.92 o 
   2   0   2    13232.62    12862.29    295.79 o 
   4   0   2        8.35        4.51      2.77 o 
   6   0   2     1381.59     1296.55     49.11 o 
   8   0   2       96.21      138.69     25.72 o 
  10   0   2      330.06      373.27     48.03 o 
 -10   1   2      161.31      189.34     19.62 o 
  -9   1   2      151.68      175.89     16.70 o 
  -8   1   2       86.66      109.39     14.33 o 
  -7   1   2      123.10      126.90     10.34 o 
  -6   1   2     1715.95     1752.14     38.39 o 
  -5   1   2     2006.21     1972.66     36.67 o 
  -4   1   2      275.88      273.45     10.73 o 
  -3   1   2     3609.71     3632.67     61.50 o 
  -2   1   2      985.36      983.49     18.01 o 
  -1   1   2      649.57      651.02     13.37 o 
   0   1   2      506.02      666.75     12.24 o 
   1   1   2     3198.67     3485.11     57.77 o 
   2   1   2     1876.44     2214.07     38.13 o 
   3   1   2      341.60      345.50      9.37 o 
   4   1   2     3100.48     3114.96     54.44 o 
   5   1   2      510.28      498.51     14.52 o 
   6   1   2       91.02       94.03      7.16 o 
   7   1   2       39.82       32.22      6.30 o 
   8   1   2      306.43      276.24     18.87 o 
   9   1   2       64.66       49.22     13.06 o 
  10   1   2        6.66       15.64     18.44 o 
 -10   2   2      129.77      168.81     22.29 o 
  -9   2   2       23.26       14.61     10.38 o 
  -8   2   2       66.95       91.14     11.87 o 
  -7   2   2        3.34       -4.10      4.15 o 
  -6   2   2      229.54      222.83     11.08 o 
  -5   2   2       19.03       15.90      3.67 o 
  -4   2   2     7635.06     7751.97    142.36 o 
  -3   2   2      408.56      414.52     11.12 o 
  -2   2   2     9488.82     9279.92    151.91 o 
  -1   2   2      702.31      730.74     13.90 o 
   0   2   2     4069.50     4151.65     68.89 o 
   1   2   2     2505.65     2517.97     42.90 o 
   2   2   2     2467.20     2610.58     44.80 o 
   3   2   2      123.39      122.89      5.95 o 
   4   2   2     2545.58     2654.19     52.69 o 
   5   2   2       67.69       69.62      8.62 o 
   6   2   2     1849.19     1862.05     40.98 o 
   7   2   2      247.82      218.09     13.29 o 
   8   2   2      275.23      271.01     19.87 o 
   9   2   2        1.15        1.43      7.46 o 
  10   2   2       14.31       19.96     12.76 o 
 -10   3   2       34.98       25.99     10.77 o 
  -9   3   2      150.81      157.79     16.69 o 
  -8   3   2        0.02       -2.28      6.01 o 
  -7   3   2      494.50      554.61     20.75 o 
  -6   3   2      593.92      576.86     20.06 o 
  -5   3   2      547.66      543.87     15.53 o 
  -4   3   2      120.41       88.67      5.63 o 
  -3   3   2      796.61      889.30     20.01 o 
  -2   3   2        1.31        7.16      2.17 o 
  -1   3   2     1619.42     1765.56     31.49 o 
   0   3   2       91.59      124.74      4.63 o 
   1   3   2     7258.79     7096.94    117.37 o 
   2   3   2       18.41       25.90      2.19 o 
   3   3   2    11117.33    11010.97    181.06 o 
   4   3   2     1041.44     1104.31     25.40 o 
   5   3   2      562.02      547.13     18.81 o 
   6   3   2      175.10      178.78     11.98 o 
   7   3   2      256.21      229.59     19.45 o 
   8   3   2       23.41       32.36      9.26 o 
   9   3   2      121.87      149.02     16.54 o 
  10   3   2       22.62       10.30     16.76 o 
  -9   4   2       29.21       13.22      9.02 o 
  -8   4   2      795.49      749.57     27.03 o 
  -7   4   2       89.25       76.54      9.09 o 
  -6   4   2      635.39      575.53     20.91 o 
  -5   4   2      221.99      271.61     14.41 o 
  -4   4   2      386.09      367.88     14.24 o 
  -3   4   2      350.08      391.53     11.67 o 
  -2   4   2      329.83      308.39      9.83 o 
  -1   4   2      396.85      463.16     11.41 o 
   0   4   2      406.80      340.21      9.00 o 
   1   4   2      405.03      446.74     13.73 o 
   2   4   2      259.59      234.45      9.88 o 
   3   4   2      738.37      709.30     17.77 o 
   4   4   2     1994.21     1910.38     46.26 o 
   5   4   2      141.32      171.22     17.63 o 
   6   4   2      185.85      160.63     11.86 o 
   7   4   2      142.69      135.13     12.07 o 
   8   4   2      117.71      109.81     11.65 o 
   9   4   2       16.99        4.79     10.78 o 
  -9   5   2       35.55       23.71     10.68 o 
  -8   5   2       83.35       83.31     10.67 o 
  -7   5   2       58.87       45.91      8.15 o 
  -6   5   2      238.11      235.96     19.04 o 
  -5   5   2      346.21      328.05     25.17 o 
  -4   5   2      176.10      165.74     11.21 o 
  -3   5   2     1930.97     1866.44     39.53 o 
  -2   5   2      253.40      291.62     13.37 o 
  -1   5   2      417.63      392.58     10.61 o 
   0   5   2      150.06      161.70      9.92 o 
   1   5   2      368.55      349.40      9.93 o 
   2   5   2      125.70      117.54      7.34 o 
   3   5   2      503.25      448.77     17.62 o 
   4   5   2      210.77      224.64     13.09 o 
   5   5   2     1220.04     1261.86     35.60 o 
   6   5   2      314.38      323.31     17.73 o 
   7   5   2      436.44      482.38     21.59 o 
   8   5   2        0.25        2.41      6.48 o 
   9   5   2       39.11       29.09     11.02 o 
  -8   6   2      144.16      160.60     18.78 o 
  -7   6   2        6.47       13.84      6.91 o 
  -6   6   2      329.48      300.70     17.90 o 
  -5   6   2       40.28       48.98      7.69 o 
  -4   6   2       75.37       65.46     10.02 o 
  -3   6   2      238.39      232.01     15.69 o 
  -2   6   2       11.91        8.20      3.76 o 
  -1   6   2       14.51       20.89      4.29 o 
   0   6   2     1598.27     1625.49     43.81 o 
   1   6   2       11.89        6.89      3.68 o 
   2   6   2       87.33       73.46      7.08 o 
   3   6   2       13.37       11.57      4.75 o 
   4   6   2        5.46       10.86      7.33 o 
   5   6   2      104.35      101.14     10.19 o 
   6   6   2      577.84      588.13     29.03 o 
   7   6   2       15.11        9.94      6.63 o 
   8   6   2      101.51       98.45     12.38 o 
  -8   7   2        3.30        3.61     10.14 o 
  -7   7   2      563.98      579.19     37.20 o 
  -6   7   2      156.41      180.10     14.93 o 
  -5   7   2       83.15      101.49     10.98 o 
  -4   7   2        0.82        0.35      4.90 o 
  -3   7   2      176.06      181.08     13.25 o 
  -2   7   2      242.03      240.72     12.07 o 
  -1   7   2      525.93      476.69     17.98 o 
   0   7   2       59.18       60.16      7.56 o 
   1   7   2     1202.79     1185.38     32.89 o 
   2   7   2        0.12        2.26      4.60 o 
   3   7   2      836.01      840.22     34.63 o 
   4   7   2       31.02       34.11      7.12 o 
   5   7   2       20.70       26.81      9.85 o 
   6   7   2       76.45       79.95     10.49 o 
   7   7   2       28.83       33.71      9.11 o 
  -7   8   2       48.99       38.53     10.88 o 
  -6   8   2       44.14       38.65      9.20 o 
  -5   8   2      279.68      258.81     17.78 o 
  -4   8   2      472.14      469.88     22.27 o 
  -3   8   2       65.57       67.53     10.88 o 
  -2   8   2      649.94      638.34     27.57 o 
  -1   8   2      184.48      192.80     16.55 o 
   0   8   2      219.54      222.47     22.54 o 
   1   8   2      651.89      645.33     23.04 o 
   2   8   2      378.98      402.00     23.18 o 
   3   8   2       75.35       82.00     10.04 o 
   4   8   2      528.34      517.85     30.41 o 
   5   8   2      104.03       98.48     12.17 o 
   6   8   2      349.88      391.97     33.77 o 
   7   8   2      108.80      140.91     29.55 o 
  -6   9   2       26.73       31.79     19.36 o 
  -5   9   2       58.45       73.96     14.13 o 
  -4   9   2        4.67        7.97      9.06 o 
  -3   9   2     1232.21     1220.86     81.09 o 
  -2   9   2        0.33        2.75      7.37 o 
  -1   9   2      657.05      688.61     36.12 o 
   0   9   2       54.80       66.77      9.59 o 
   1   9   2       48.58       39.62      9.70 o 
   2   9   2        5.71        6.15      8.05 o 
   3   9   2        2.37        3.09      8.81 o 
   4   9   2        2.55       14.81      9.90 o 
   5   9   2      591.04      546.33     27.02 o 
  -4  10   2        6.85       27.46     20.77 o 
  -3  10   2        1.84       16.63     10.38 o 
  -2  10   2      233.49      207.80     20.11 o 
  -1  10   2       38.34       64.38     12.27 o 
   0  10   2      401.57      431.01     45.70 o 
   1  10   2       43.63       34.84     11.39 o 
   2  10   2      244.32      296.10     23.25 o 
   3  10   2      250.67      207.96     20.72 o 
  -9   0   3      616.51      675.69     77.59 o 
  -7   0   3       94.53       91.75     12.35 o 
  -5   0   3      450.52      444.41     24.44 o 
  -3   0   3    10273.03    10061.81    233.19 o 
  -1   0   3     5433.44     6143.30    141.73 o 
   1   0   3     3964.27     4549.43    105.82 o 
   3   0   3      340.43      440.90     15.71 o 
   5   0   3        3.47        6.94      5.91 o 
   7   0   3     1582.24     1407.55     54.65 o 
   9   0   3      302.99      282.16     49.95 o 
 -10   1   3       30.79       40.77     12.15 o 
  -9   1   3       45.33       49.96     10.31 o 
  -8   1   3      181.54      201.26     13.87 o 
  -7   1   3        0.23        4.10      4.39 o 
  -6   1   3     1136.00     1104.10     26.56 o 
  -5   1   3       43.85       34.78      3.59 o 
  -4   1   3     2251.23     2173.34     43.45 o 
  -3   1   3      107.82      147.29      5.01 o 
  -2   1   3     3103.76     3388.22     61.84 o 
  -1   1   3       22.03       13.69      1.54 o 
   0   1   3      372.44      423.58      8.47 o 
   1   1   3      197.65      225.94      5.38 o 
   2   1   3     3617.30     3615.67     60.87 o 
   3   1   3     2974.85     3174.92     54.63 o 
   4   1   3     2339.45     2260.60     40.68 o 
   5   1   3     1240.48     1114.03     26.07 o 
   6   1   3        2.53        9.43      3.73 o 
   7   1   3      405.86      404.53     17.67 o 
   8   1   3       51.50       65.96     12.83 o 
   9   1   3        5.09       17.94      9.01 o 
  10   1   3      144.95      163.60     19.08 o 
 -10   2   3        0.25       17.91     12.53 o 
  -9   2   3       32.62       27.88     14.13 o 
  -8   2   3        0.10        0.01      5.80 o 
  -7   2   3     1335.34     1300.47     35.74 o 
  -6   2   3       29.80       34.33      4.92 o 
  -5   2   3      981.00      991.93     23.67 o 
  -4   2   3     3051.77     3081.85     53.80 o 
  -3   2   3      412.51      475.03     10.67 o 
  -2   2   3       99.75      116.06      6.57 o 
  -1   2   3      984.09      978.90     18.13 o 
   0   2   3     1801.60     1813.27     31.48 o 
   1   2   3      998.08      945.87     17.75 o 
   2   2   3      608.51      573.87     12.05 o 
   3   2   3      891.66      788.19     16.08 o 
   4   2   3     1137.98     1175.82     23.21 o 
   5   2   3     1266.01     1223.04     28.38 o 
   6   2   3       87.36       91.58      7.59 o 
   7   2   3       35.54       39.17     13.33 o 
   8   2   3      114.98      103.18     12.97 o 
   9   2   3        3.83       14.08      8.52 o 
  10   2   3       21.36       33.85     11.47 o 
 -10   3   3       87.12      117.45     16.08 o 
  -9   3   3      123.63      125.13     15.28 o 
  -8   3   3       56.22       69.58     10.81 o 
  -7   3   3       10.55       11.67      5.04 o 
  -6   3   3       19.88       18.86      5.00 o 
  -5   3   3      461.95      482.47     14.51 o 
  -4   3   3     2110.32     2151.01     43.95 o 
  -3   3   3     1192.64     1296.39     24.57 o 
  -2   3   3    11526.72    11891.36    194.63 o 
  -1   3   3      857.44      970.03     18.78 o 
   0   3   3     3072.11     3237.58     55.33 o 
   1   3   3      925.21     1010.16     21.58 o 
   2   3   3     2221.28     2247.05     39.72 o 
   3   3   3      712.31      695.77     17.11 o 
   4   3   3      809.85      846.27     21.01 o 
   5   3   3      535.75      532.71     18.50 o 
   6   3   3     2136.83     2212.73     54.03 o 
   7   3   3       12.15        5.84      4.98 o 
   8   3   3       94.09      107.95     15.03 o 
   9   3   3       63.26       54.79     11.66 o 
  -9   4   3      181.40      208.82     19.55 o 
  -8   4   3       34.39       12.86      6.31 o 
  -7   4   3       33.03       33.20      7.05 o 
  -6   4   3       13.26       20.56      5.42 o 
  -5   4   3      306.23      293.08     16.29 o 
  -4   4   3      965.34      885.93     25.35 o 
  -3   4   3     2351.69     2436.28     48.66 o 
  -2   4   3      868.69     1007.61     20.17 o 
  -1   4   3     2497.05     2506.23     44.48 o 
   0   4   3     1526.89     1545.64     28.92 o 
   1   4   3      279.76      258.26      7.67 o 
   2   4   3       33.17       37.89      2.89 o 
   3   4   3     2292.28     2285.40     46.11 o 
   4   4   3      226.08      250.28     12.87 o 
   5   4   3     2293.23     2145.24     52.51 o 
   6   4   3       33.13       29.18      6.14 o 
   7   4   3      951.85      951.17     30.80 o 
   8   4   3        0.06       -3.12      5.82 o 
   9   4   3       86.17      121.27     15.97 o 
  -9   5   3        2.68       -1.69      9.70 o 
  -8   5   3      426.55      428.77     22.07 o 
  -7   5   3        0.76        3.26      5.22 o 
  -6   5   3     1575.52     1454.31     40.53 o 
  -5   5   3      614.88      602.16     24.18 o 
  -4   5   3       51.61       45.54      6.60 o 
  -3   5   3      143.60      124.33      8.83 o 
  -2   5   3      426.09      426.82     13.16 o 
  -1   5   3     1378.89     1398.91     27.52 o 
   0   5   3     1153.71     1141.41     23.27 o 
   1   5   3      415.43      431.03     13.21 o 
   2   5   3     5846.67     5577.56    155.69 o 
   3   5   3       74.31       69.93      7.22 o 
   4   5   3      417.44      376.72     23.62 o 
   5   5   3       32.56       26.45      5.80 o 
   6   5   3       76.47       73.28      9.19 o 
   7   5   3        1.07       14.32      5.94 o 
   8   5   3      139.72      113.61     15.24 o 
   9   5   3       10.19        5.33     11.64 o 
  -8   6   3       24.03       26.01      8.20 o 
  -7   6   3      586.53      515.43     23.86 o 
  -6   6   3      201.54      187.42     14.09 o 
  -5   6   3      348.10      291.61     16.48 o 
  -4   6   3     1516.43     1446.83     39.45 o 
  -3   6   3       26.47       32.46      5.92 o 
  -2   6   3        0.00       -2.80      3.18 o 
  -1   6   3      568.05      537.33     16.60 o 
   0   6   3      253.19      271.72     11.07 o 
   1   6   3     1938.10     1793.07     38.95 o 
   2   6   3      220.01      215.09     15.37 o 
   3   6   3     1204.14     1047.57     36.81 o 
   4   6   3      117.97      131.82     10.93 o 
   5   6   3      217.40      199.88     18.61 o 
   6   6   3       24.70       18.77      6.70 o 
   7   6   3      136.38      159.03     14.18 o 
   8   6   3        1.20       12.48      8.45 o 
  -8   7   3      119.68      141.54     18.65 o 
  -7   7   3        1.92        0.07      7.30 o 
  -6   7   3       19.75       19.70      7.25 o 
  -5   7   3      191.01      181.58     14.16 o 
  -4   7   3      569.88      568.25     23.29 o 
  -3   7   3      148.49      136.13     17.19 o 
  -2   7   3     2413.60     2407.05     51.32 o 
  -1   7   3      552.77      570.37     20.49 o 
   0   7   3      589.24      622.26     21.19 o 
   1   7   3       99.79       88.02      8.67 o 
   2   7   3      208.57      210.11     14.38 o 
   3   7   3      108.04       88.46     12.59 o 
   4   7   3      279.93      309.11     17.60 o 
   5   7   3       26.20       23.20      6.53 o 
   6   7   3      385.49      489.55     29.90 o 
   7   7   3       30.45       48.84      9.74 o 
  -7   8   3      192.70      203.56     18.59 o 
  -6   8   3        2.02        3.80      7.25 o 
  -5   8   3      324.59      330.20     20.11 o 
  -4   8   3       47.45       55.92      9.05 o 
  -3   8   3      272.66      276.62     20.15 o 
  -2   8   3       23.07       20.72      7.96 o 
  -1   8   3      561.35      528.75     25.54 o 
   0   8   3       52.54       43.38      7.41 o 
   1   8   3      600.09      607.19     22.15 o 
   2   8   3        1.05        1.08      6.45 o 
   3   8   3      149.31      164.33     13.57 o 
   4   8   3       54.95       61.68      9.48 o 
   5   8   3      304.11      323.12     20.38 o 
   6   8   3       37.01       58.33     12.59 o 
  -6   9   3      442.64      602.02     58.21 o 
  -5   9   3        1.42        3.48      9.51 o 
  -4   9   3      132.59      165.28     17.75 o 
  -3   9   3       13.97       16.89      8.58 o 
  -2   9   3        1.01        2.55      6.88 o 
  -1   9   3       75.97       72.64     19.37 o 
   0   9   3      673.53      687.47     27.10 o 
   1   9   3       33.04       13.98      8.46 o 
   2   9   3      638.62      639.99     29.74 o 
   3   9   3       79.12       81.34     13.42 o 
   4   9   3      121.44      138.58     16.64 o 
   5   9   3       14.71       15.45      8.96 o 
  -4  10   3        5.84        2.73     17.84 o 
  -3  10   3      342.68      354.46     25.99 o 
  -2  10   3       35.38       23.54     11.70 o 
  -1  10   3      436.84      403.23     36.55 o 
   0  10   3      105.39      118.60     17.09 o 
   1  10   3       65.92       77.64     17.93 o 
   2  10   3       43.67       41.84     11.75 o 
   3  10   3       18.79       24.18     11.24 o 
 -10   0   4        0.76        5.17     15.76 o 
  -8   0   4       77.38       90.91     15.43 o 
  -6   0   4      986.23     1043.23     37.98 o 
  -4   0   4     1094.42     1109.04     31.02 o 
  -2   0   4     9542.64     9861.04    227.67 o 
   0   0   4     1319.19     1646.39     61.82 o 
   2   0   4     7522.01     7686.56    178.67 o 
   4   0   4     2029.06     1782.96     47.01 o 
   6   0   4        2.95        3.20      5.99 o 
   8   0   4       34.67       29.02      9.71 o 
  10   0   4      148.45      134.50     31.75 o 
 -10   1   4        3.14       17.18     10.61 o 
  -9   1   4      107.69      131.02     14.79 o 
  -8   1   4       89.70       94.67      9.95 o 
  -7   1   4      671.23      682.79     27.08 o 
  -6   1   4       17.74       12.48      3.83 o 
  -5   1   4      696.60      599.26     14.22 o 
  -4   1   4       76.17       92.66      5.00 o 
  -3   1   4     2060.45     2094.22     37.05 o 
  -2   1   4     2592.73     2663.37     49.72 o 
  -1   1   4     5026.77     5343.83     87.97 o 
   0   1   4     7467.04     8016.96    130.68 o 
   1   1   4      560.42      595.15     12.77 o 
   2   1   4     5714.85     5796.98     96.20 o 
   3   1   4      681.27      769.62     15.93 o 
   4   1   4        2.46       -0.11      2.03 o 
   5   1   4      264.66      241.52      9.92 o 
   6   1   4      445.23      399.66     13.60 o 
   7   1   4      179.21      181.68     12.50 o 
   8   1   4      188.25      210.32     16.84 o 
   9   1   4      149.77      156.70     16.37 o 
  10   1   4       26.87       20.61     10.70 o 
 -10   2   4      127.50      147.32     21.03 o 
  -9   2   4        1.81       -8.87      6.49 o 
  -8   2   4      331.13      331.30     21.09 o 
  -7   2   4        0.02       -5.03      3.55 o 
  -6   2   4       48.27       46.18      6.88 o 
  -5   2   4       93.85       92.65      6.51 o 
  -4   2   4      445.70      431.24     10.60 o 
  -3   2   4      358.12      395.19     10.27 o 
  -2   2   4    15393.95    15323.38    249.42 o 
  -1   2   4     1354.93     1425.67     25.76 o 
   0   2   4    11363.39    11454.81    186.62 o 
   1   2   4      195.67      233.59      6.21 o 
   2   2   4      896.50      943.98     18.35 o 
   3   2   4      286.27      312.79      8.41 o 
   4   2   4      228.59      224.03     12.01 o 
   5   2   4       15.34       12.37      3.52 o 
   6   2   4     2386.73     2247.77     51.51 o 
   7   2   4      305.48      263.83     18.20 o 
   8   2   4      494.67      472.49     24.89 o 
   9   2   4       74.08       66.62     14.70 o 
  10   2   4       10.73       10.34     16.56 o 
 -10   3   4        0.08       14.78     10.40 o 
  -9   3   4        4.23       -1.57      7.18 o 
  -8   3   4        1.12        6.28      6.73 o 
  -7   3   4      870.04      856.58     27.23 o 
  -6   3   4      237.59      238.43     22.89 o 
  -5   3   4     2316.20     2334.44     48.37 o 
  -4   3   4      117.09      110.46      5.00 o 
  -3   3   4     1132.49     1170.71     22.85 o 
  -2   3   4        3.48        0.23      1.71 o 
  -1   3   4     1347.42     1454.66     29.21 o 
   0   3   4     3516.04     3740.40     63.54 o 
   1   3   4      431.48      366.59      9.13 o 
   2   3   4       38.72       50.23      3.36 o 
   3   3   4     3426.89     3369.47     58.66 o 
   4   3   4      596.30      606.68     23.14 o 
   5   3   4      592.44      570.08     19.46 o 
   6   3   4      197.33      197.85     12.79 o 
   7   3   4      429.20      376.33     41.92 o 
   8   3   4        0.21       -2.32      6.43 o 
   9   3   4       46.34       60.71     12.28 o 
  -9   4   4       97.99       81.92     12.85 o 
  -8   4   4      146.86      157.80     15.77 o 
  -7   4   4      196.16      183.75     14.60 o 
  -6   4   4     1071.77     1084.62     31.80 o 
  -5   4   4      155.87      143.88     10.43 o 
  -4   4   4      853.10      782.23     23.29 o 
  -3   4   4     1166.12     1225.66     27.28 o 
  -2   4   4      253.24      307.27      8.61 o 
  -1   4   4     1213.98     1427.68     27.24 o 
   0   4   4      164.18      125.95      5.59 o 
   1   4   4      171.28      220.95     10.03 o 
   2   4   4     2315.29     2279.11     41.18 o 
   3   4   4      215.32      231.69     11.16 o 
   4   4   4     1294.05     1199.11     32.28 o 
   5   4   4        0.44        8.30      4.83 o 
   6   4   4      110.48      106.25     16.86 o 
   7   4   4      146.97      136.67     12.15 o 
   8   4   4       96.25       99.40     14.13 o 
   9   4   4        2.13       14.44      9.88 o 
  -9   5   4      402.78      410.90     32.79 o 
  -8   5   4       61.07       48.45      8.62 o 
  -7   5   4        1.46        4.39      5.19 o 
  -6   5   4      136.02      144.16     12.56 o 
  -5   5   4      128.62      134.64     13.26 o 
  -4   5   4      236.55      238.00     23.80 o 
  -3   5   4     1552.60     1494.62     33.02 o 
  -2   5   4     2337.72     2371.84     57.37 o 
  -1   5   4     2537.93     2466.68     45.02 o 
   0   5   4      244.49      275.53      9.48 o 
   1   5   4     2162.90     2190.44     44.17 o 
   2   5   4       43.80       54.02      5.47 o 
   3   5   4      146.58      120.63      9.06 o 
   4   5   4      148.83      132.04     11.47 o 
   5   5   4     1462.30     1405.36     38.82 o 
   6   5   4       92.91      104.09     11.24 o 
   7   5   4      363.29      393.33     25.71 o 
   8   5   4       21.31       13.76      8.05 o 
  -8   6   4      198.61      214.22     17.17 o 
  -7   6   4       31.40       31.74      7.95 o 
  -6   6   4      261.09      298.88     31.94 o 
  -5   6   4      230.56      244.76     15.32 o 
  -4   6   4       41.25       42.27      7.24 o 
  -3   6   4      671.65      647.94     33.05 o 
  -2   6   4      285.52      280.00     11.60 o 
  -1   6   4        5.69       12.57      3.79 o 
   0   6   4     2367.74     2318.10     47.91 o 
   1   6   4        1.47       -0.60      3.43 o 
   2   6   4     2160.46     2110.21     44.93 o 
   3   6   4      294.69      289.07     16.08 o 
   4   6   4      574.93      572.03     21.20 o 
   5   6   4        0.21        7.34      5.14 o 
   6   6   4      227.77      199.64     19.45 o 
   7   6   4       12.15       14.20      6.69 o 
   8   6   4      194.25      237.87     18.71 o 
  -8   7   4       12.37        4.49      8.36 o 
  -7   7   4      180.92      177.16     15.60 o 
  -6   7   4       49.37       41.29      8.31 o 
  -5   7   4     1873.66     1769.91     48.50 o 
  -4   7   4        0.32        0.37      5.31 o 
  -3   7   4        2.28        9.03      5.46 o 
  -2   7   4       71.07       72.65      7.29 o 
  -1   7   4       89.78       86.26      8.50 o 
   0   7   4       21.76       23.01      5.87 o 
   1   7   4     2024.60     1826.57     45.66 o 
   2   7   4      170.49      167.04     12.08 o 
   3   7   4     2145.08     2067.80     52.65 o 
   4   7   4        0.97        4.46      5.17 o 
   5   7   4       62.23       77.05      9.93 o 
   6   7   4        0.07        2.61      6.33 o 
   7   7   4       32.12       35.72      9.61 o 
  -7   8   4       10.01       10.46      9.02 o 
  -6   8   4       20.04       25.15      8.52 o 
  -5   8   4        4.36        6.35      6.59 o 
  -4   8   4      389.45      380.94     20.46 o 
  -3   8   4      150.33      154.48     15.62 o 
  -2   8   4     1006.64      896.41     53.34 o 
  -1   8   4      197.63      209.63     14.04 o 
   0   8   4      457.49      414.54     27.91 o 
   1   8   4     1561.78     1502.81     40.78 o 
   2   8   4      284.01      273.21     19.50 o 
   3   8   4       46.24       56.01      8.82 o 
   4   8   4      247.35      223.78     16.22 o 
   5   8   4      186.94      181.37     15.09 o 
   6   8   4      117.76      144.25     14.84 o 
  -6   9   4        0.88       -6.41     16.84 o 
  -5   9   4        2.08        0.24      9.02 o 
  -4   9   4        6.44        0.25     10.08 o 
  -3   9   4      616.58      621.10     30.63 o 
  -2   9   4        0.05        2.70      7.44 o 
  -1   9   4     1568.45     1475.17     49.30 o 
   0   9   4       14.05       22.51      7.63 o 
   1   9   4      176.59      155.34     15.75 o 
   2   9   4        8.57       10.57      8.11 o 
   3   9   4       26.11       20.30      9.22 o 
   4   9   4       10.43       23.26     11.77 o 
   5   9   4       67.66       65.59     11.68 o 
  -3  10   4       15.19       10.48     10.12 o 
  -2  10   4       35.34       37.05     15.90 o 
  -1  10   4        0.78        8.51      8.83 o 
   0  10   4       36.48       42.59     16.22 o 
   1  10   4      353.93      378.20     25.62 o 
   2  10   4      321.94      343.31     25.14 o 
   3  10   4       20.43       21.95     10.80 o 
  -9   0   5      265.73      274.52     24.28 o 
  -7   0   5     1202.12     1135.31     76.83 o 
  -5   0   5     2711.52     2664.78     67.90 o 
  -3   0   5       99.97       94.40      8.88 o 
  -1   0   5    44622.66    39757.00    906.91 o 
   1   0   5    24693.58    24191.84    682.01 o 
   3   0   5      297.73      349.20     12.90 o 
   5   0   5       59.56       53.31      7.37 o 
   7   0   5     1658.23     1519.23     58.27 o 
   9   0   5      485.31      526.12     34.56 o 
 -10   1   5        3.47       12.70      9.55 o 
  -9   1   5       24.07       44.65      9.75 o 
  -8   1   5      244.29      226.09     14.50 o 
  -7   1   5        6.11        8.65      4.67 o 
  -6   1   5     1100.70     1051.19     25.50 o 
  -5   1   5      416.45      387.34     16.09 o 
  -4   1   5     1650.92     1662.00     30.98 o 
  -3   1   5     1367.56     1624.54     29.59 o 
  -2   1   5     1509.16     1631.04     30.67 o 
  -1   1   5     8072.41     8596.73    140.42 o 
   0   1   5      168.08      163.52      4.46 o 
   1   1   5     4619.93     4831.44     80.23 o 
   2   1   5     1392.96     1278.91     23.78 o 
   3   1   5     4785.97     4933.74     83.32 o 
   4   1   5     3072.03     3089.71     54.41 o 
   5   1   5      255.77      225.62      9.88 o 
   6   1   5      788.15      775.00     20.90 o 
   7   1   5      254.50      236.80     33.13 o 
   8   1   5      276.06      295.88     17.39 o 
   9   1   5        0.66        2.43      8.53 o 
  10   1   5       97.81       58.45     19.68 o 
 -10   2   5        0.02        0.99     10.88 o 
  -9   2   5       26.66       30.23      8.85 o 
  -8   2   5        7.08        1.82      6.38 o 
  -7   2   5      271.65      263.45     13.28 o 
  -6   2   5      117.53      133.72      9.74 o 
  -5   2   5     1994.67     1916.00     48.58 o 
  -4   2   5      153.29      176.04      9.40 o 
  -3   2   5     2929.67     3089.82     53.51 o 
  -2   2   5        2.24        4.57      1.77 o 
  -1   2   5     2055.33     2090.97     36.53 o 
   0   2   5       35.21       42.41      2.89 o 
   1   2   5      425.28      438.50      9.93 o 
   2   2   5     2426.96     2468.98     43.25 o 
   3   2   5      381.80      314.09      8.68 o 
   4   2   5      643.22      668.17     15.21 o 
   5   2   5     1959.89     1820.30     39.21 o 
   6   2   5       14.17       13.59      4.12 o 
   7   2   5       15.05       12.89      6.52 o 
   8   2   5       28.88       25.88      8.56 o 
   9   2   5       14.62       20.14     17.22 o 
 -10   3   5      172.29      209.92     20.48 o 
  -9   3   5       19.63       24.61      9.12 o 
  -8   3   5      268.41      277.31     19.94 o 
  -7   3   5      398.47      401.75     17.62 o 
  -6   3   5      414.34      391.71     16.17 o 
  -5   3   5        0.56        1.81      2.88 o 
  -4   3   5      130.79      114.99      6.24 o 
  -3   3   5     1047.63      959.12     19.59 o 
  -2   3   5      519.73      470.77     11.12 o 
  -1   3   5     1779.04     1903.47     34.21 o 
   0   3   5     2878.15     2773.98     48.19 o 
   1   3   5        3.85       23.53      6.52 o 
   2   3   5      255.65      296.35      8.58 o 
   3   3   5     2917.46     2824.29     50.12 o 
   4   3   5     1680.23     1825.74     43.58 o 
   5   3   5      192.40      216.73     13.10 o 
   6   3   5      515.01      505.15     19.00 o 
   7   3   5       48.34       33.85      7.47 o 
   8   3   5      457.39      473.09     26.61 o 
   9   3   5       63.35       82.20     13.64 o 
  -9   4   5      281.62      303.34     23.11 o 
  -8   4   5       43.93       30.93      7.56 o 
  -7   4   5       78.59       78.94      9.27 o 
  -6   4   5        2.31        8.92      4.75 o 
  -5   4   5        9.60       12.38      4.50 o 
  -4   4   5      750.88      712.82     36.81 o 
  -3   4   5      489.13      516.71     12.57 o 
  -2   4   5        3.02        3.15      2.79 o 
  -1   4   5     4862.52     4861.25     82.70 o 
   0   4   5      305.45      348.63     10.32 o 
   1   4   5     2896.34     2800.82     51.66 o 
   2   4   5      815.24      821.65     17.64 o 
   3   4   5      260.12      221.64     14.02 o 
   4   4   5      478.97      484.36     22.10 o 
   5   4   5      168.95      164.23     11.46 o 
   6   4   5      696.06      714.38     28.86 o 
   7   4   5      795.42      835.37     28.42 o 
   8   4   5       24.15       21.02      8.75 o 
   9   4   5       49.17       80.11     13.87 o 
  -9   5   5        0.09        9.50      9.07 o 
  -8   5   5       28.78       29.09     15.04 o 
  -7   5   5        4.18       -0.83      4.81 o 
  -6   5   5     1017.60     1110.19     45.83 o 
  -5   5   5       19.65       11.00      4.87 o 
  -4   5   5     2299.26     2318.85     55.58 o 
  -3   5   5      239.50      251.25     10.56 o 
  -2   5   5      192.99      184.20      9.01 o 
  -1   5   5      207.26      242.58     14.04 o 
   0   5   5      278.04      262.98      8.78 o 
   1   5   5      494.12      564.27     19.35 o 
   2   5   5     2957.84     2874.93     59.66 o 
   3   5   5      543.34      535.21     18.62 o 
   4   5   5     4255.09     4234.89     93.96 o 
   5   5   5      538.77      539.69     20.43 o 
   6   5   5      145.89      146.79     12.41 o 
   7   5   5        0.87       -0.40      5.36 o 
   8   5   5        2.43       10.64      7.00 o 
  -8   6   5       31.00       38.17     11.75 o 
  -7   6   5      210.36      221.28     15.89 o 
  -6   6   5      194.54      195.55     14.68 o 
  -5   6   5       95.82      108.96     12.58 o 
  -4   6   5       31.22       35.56      6.13 o 
  -3   6   5      952.52      917.23     27.45 o 
  -2   6   5       50.92       46.02      5.51 o 
  -1   6   5     1074.60     1081.83     26.04 o 
   0   6   5      226.54      215.88     10.30 o 
   1   6   5     2241.50     2160.31     45.60 o 
   2   6   5      683.59      678.72     19.30 o 
   3   6   5     3746.02     3499.35     79.63 o 
   4   6   5      134.48      136.31     11.18 o 
   5   6   5      406.04      406.89     23.63 o 
   6   6   5       77.76       92.01     13.97 o 
   7   6   5       55.48       64.04     10.23 o 
   8   6   5       75.22       79.74     12.15 o 
  -8   7   5      261.71      297.17     21.13 o 
  -7   7   5        0.43        3.45      7.18 o 
  -6   7   5        5.65        2.39      6.33 o 
  -5   7   5       17.00       22.46      8.11 o 
  -4   7   5        1.40        2.81      5.33 o 
  -3   7   5       39.85       46.21      7.20 o 
  -2   7   5     1333.17     1290.27     43.78 o 
  -1   7   5      285.62      268.11     14.29 o 
   0   7   5     2821.31     2658.13     83.56 o 
   1   7   5      174.74      148.83     11.78 o 
   2   7   5     1311.15     1276.42     35.76 o 
   3   7   5       15.84       27.85      6.43 o 
   4   7   5      140.36      135.78     11.82 o 
   5   7   5        6.48        0.62      5.64 o 
   6   7   5       92.56      109.90     13.00 o 
   7   7   5        3.36        6.50      8.25 o 
  -7   8   5      110.42      148.52     16.37 o 
  -6   8   5        0.53       14.01      7.53 o 
  -5   8   5      479.39      515.27     24.01 o 
  -4   8   5       23.63       26.38      7.56 o 
  -3   8   5      719.77      674.04     29.31 o 
  -2   8   5      139.06      163.20     15.23 o 
  -1   8   5       35.45       41.16      7.23 o 
   0   8   5       75.16       69.69      8.82 o 
   1   8   5      107.68      116.41     12.04 o 
   2   8   5      522.98      499.95     28.96 o 
   3   8   5      316.79      338.98     18.97 o 
   4   8   5       58.97       48.66      9.04 o 
   5   8   5      142.31      170.87     18.49 o 
   6   8   5        0.96        0.79      7.98 o 
  -6   9   5      144.86      167.13     31.35 o 
  -5   9   5       10.33       -3.75      9.18 o 
  -4   9   5      309.21      259.46     21.72 o 
  -3   9   5       36.78       31.42      9.72 o 
  -2   9   5       19.80       15.47      8.76 o 
  -1   9   5      197.95      199.24     14.81 o 
   0   9   5        1.55       -2.94      5.97 o 
   1   9   5        5.30       12.90      8.23 o 
   2   9   5       35.58       32.38      9.81 o 
   3   9   5       23.32       38.92     10.17 o 
   4   9   5      164.05      180.69     35.04 o 
   5   9   5        4.78        3.71      8.26 o 
  -3  10   5       14.07       35.64     11.44 o 
  -2  10   5        2.47        4.00      9.46 o 
  -1  10   5      312.97      310.83     22.91 o 
   0  10   5       40.53       47.63     12.38 o 
   1  10   5      212.23      226.24     20.18 o 
   2  10   5       56.04       49.99     12.14 o 
   3  10   5        6.92       11.57     14.48 o 
 -10   0   6       19.97       15.16     11.33 o 
  -8   0   6      177.67      234.93     20.97 o 
  -6   0   6     1293.38     1214.34     47.07 o 
  -4   0   6     2157.40     2202.79     56.36 o 
  -2   0   6      151.49      155.54      6.90 o 
   0   0   6     1500.98     1242.18     46.78 o 
   2   0   6      641.72      693.77     20.35 o 
   4   0   6     1379.37     1290.83     43.92 o 
   6   0   6     1293.04     1178.09     74.57 o 
   8   0   6       27.12       39.25     11.29 o 
 -10   1   6        0.18        6.67      9.79 o 
  -9   1   6      285.91      370.56     23.50 o 
  -8   1   6      252.77      242.92     27.22 o 
  -7   1   6       89.32       97.01      9.14 o 
  -6   1   6        5.93        3.02      3.39 o 
  -5   1   6     2039.14     2019.53     37.80 o 
  -4   1   6       37.68       29.22      3.10 o 
  -3   1   6     2904.11     3107.82     53.65 o 
  -2   1   6        6.66        0.63      2.89 o 
  -1   1   6     1017.07     1090.94     20.02 o 
   0   1   6      173.50      178.26      6.24 o 
   1   1   6     3416.99     3383.60     57.23 o 
   2   1   6       59.22       45.47      3.24 o 
   3   1   6      682.21      646.38     14.33 o 
   4   1   6      694.63      723.84     16.37 o 
   5   1   6      351.38      308.50     11.26 o 
   6   1   6      196.54      197.85     10.36 o 
   7   1   6      290.85      299.72     18.48 o 
   8   1   6       31.06       20.29      6.79 o 
   9   1   6      140.81      120.80     15.41 o 
 -10   2   6      261.75      276.48     42.72 o 
  -9   2   6        1.91        3.88      7.60 o 
  -8   2   6      909.66      851.50     32.87 o 
  -7   2   6        0.74       -3.77      3.62 o 
  -6   2   6      403.20      392.60     13.36 o 
  -5   2   6       46.08       55.83      5.38 o 
  -4   2   6      849.62      874.91     19.99 o 
  -3   2   6     1673.92     1762.14     32.38 o 
  -2   2   6     3558.65     3786.00     64.43 o 
  -1   2   6     3126.69     3400.13     57.67 o 
   0   2   6     8706.70     8834.27    145.02 o 
   1   2   6      157.75      134.16      5.07 o 
   2   2   6      357.17      287.15      7.91 o 
   3   2   6     1278.19     1311.50     25.51 o 
   4   2   6      166.67      163.81     10.91 o 
   5   2   6      475.58      496.41     17.64 o 
   6   2   6      182.16      180.33     10.20 o 
   7   2   6       41.97       35.56      8.42 o 
   8   2   6      757.82      736.24     35.18 o 
   9   2   6       59.51       63.24     14.85 o 
 -10   3   6       10.35        8.49      9.76 o 
  -9   3   6        4.99        1.94      7.24 o 
  -8   3   6       49.99       56.02      8.24 o 
  -7   3   6      717.20      727.70     24.32 o 
  -6   3   6      250.99      245.28     18.14 o 
  -5   3   6     1786.69     1762.66     38.25 o 
  -4   3   6       17.72       10.00      2.65 o 
  -3   3   6      815.16      797.07     18.62 o 
  -2   3   6     1954.61     1992.71     36.21 o 
  -1   3   6     4267.54     4572.87     77.29 o 
   0   3   6       83.60       82.43      4.45 o 
   1   3   6      171.49      164.70      6.28 o 
   2   3   6       39.45       42.84      3.55 o 
   3   3   6     1102.12     1037.01     28.60 o 
   4   3   6       20.24       28.10      4.36 o 
   5   3   6     1594.45     1639.10     43.84 o 
   6   3   6      431.74      479.66     18.64 o 
   7   3   6     1362.16     1455.81     46.87 o 
   8   3   6       44.22       65.12     11.67 o 
   9   3   6       71.79       97.94     14.32 o 
  -9   4   6       29.07       26.85     10.08 o 
  -8   4   6        1.14       -3.84      5.17 o 
  -7   4   6      139.05      163.15     14.56 o 
  -6   4   6      841.32      800.62     33.00 o 
  -5   4   6       66.20       56.28      6.92 o 
  -4   4   6     3908.27     3634.23     80.34 o 
  -3   4   6        5.07       -1.27      2.18 o 
  -2   4   6     2410.30     2457.67     44.42 o 
  -1   4   6     1003.71     1190.89     23.61 o 
   0   4   6      193.79      206.61      7.26 o 
   1   4   6      729.57      816.37     17.72 o 
   2   4   6     1251.37     1201.13     24.18 o 
   3   4   6     1093.80     1071.10     22.34 o 
   4   4   6     1027.85     1142.86     32.44 o 
   5   4   6     4374.04     4314.77    104.22 o 
   6   4   6      516.64      548.97     28.19 o 
   7   4   6       35.36       28.75      7.29 o 
   8   4   6       59.56       63.11     12.38 o 
   9   4   6      141.93      156.47     18.53 o 
  -9   5   6      272.12      265.85     28.07 o 
  -8   5   6        5.95        0.20      6.05 o 
  -7   5   6       47.88       43.91      8.48 o 
  -6   5   6      332.92      309.29     16.97 o 
  -5   5   6      202.98      206.83     18.20 o 
  -4   5   6       44.27       59.11      7.35 o 
  -3   5   6      279.30      287.76     16.98 o 
  -2   5   6       39.14       54.70      5.49 o 
  -1   5   6     1948.55     1903.27     36.17 o 
   0   5   6      336.89      342.61     10.20 o 
   1   5   6     3148.71     3024.76     54.37 o 
   2   5   6      252.39      235.55     10.39 o 
   3   5   6     1439.97     1385.73     36.39 o 
   4   5   6     1704.41     1601.03     41.91 o 
   5   5   6      126.86      111.63     10.34 o 
   6   5   6      388.37      324.96     17.86 o 
   7   5   6        8.38        0.17      5.74 o 
   8   5   6        0.11        3.01      6.96 o 
  -8   6   6      164.36      184.25     15.53 o 
  -7   6   6       44.13       39.07      8.10 o 
  -6   6   6       44.25       55.84      8.54 o 
  -5   6   6       40.35       20.13      6.08 o 
  -4   6   6      307.76      316.30     16.34 o 
  -3   6   6      640.96      653.51     27.01 o 
  -2   6   6      241.27      242.38     11.18 o 
  -1   6   6      127.08      118.06      7.85 o 
   0   6   6     1412.74     1391.63     31.67 o 
   1   6   6       16.83       23.67      4.69 o 
   2   6   6     1672.48     1598.39     37.44 o 
   3   6   6      303.71      345.79     18.33 o 
   4   6   6      113.99      118.77     15.83 o 
   5   6   6        1.98        2.87      5.32 o 
   6   6   6       25.28       28.61      7.36 o 
   7   6   6      123.50      125.08     13.23 o 
   8   6   6        1.48        2.97      8.23 o 
  -8   7   6        1.05       -5.27      8.24 o 
  -7   7   6       39.81       28.17     11.46 o 
  -6   7   6       30.09       40.12      8.26 o 
  -5   7   6      745.14      825.79     34.87 o 
  -4   7   6        0.35        4.27      5.53 o 
  -3   7   6      466.43      486.13     31.28 o 
  -2   7   6        0.20       -1.51      3.81 o 
  -1   7   6      133.36      135.78     10.68 o 
   0   7   6       58.91       58.58      7.61 o 
   1   7   6        6.05        6.24      4.79 o 
   2   7   6      441.28      412.97     17.82 o 
   3   7   6      513.24      493.32     19.67 o 
   4   7   6      274.03      294.00     17.40 o 
   5   7   6      521.85      504.63     22.35 o 
   6   7   6       24.38       17.63      7.31 o 
   7   7   6       16.47       29.45      9.59 o 
  -7   8   6       15.71       17.86      9.26 o 
  -6   8   6       31.83       27.05      8.78 o 
  -5   8   6        9.50       17.07      7.41 o 
  -4   8   6       14.66       18.63      6.65 o 
  -3   8   6        4.02       -6.83      6.74 o 
  -2   8   6      334.71      364.57     21.80 o 
  -1   8   6      173.39      192.31     13.59 o 
   0   8   6      291.32      306.67     16.53 o 
   1   8   6       75.74       71.90      8.92 o 
   2   8   6      118.79      126.89     13.42 o 
   3   8   6       84.38       84.76     10.43 o 
   4   8   6      273.58      276.01     18.06 o 
   5   8   6       75.01       76.93     11.18 o 
   6   8   6       91.84      106.33     13.29 o 
  -5   9   6        6.03       21.04     10.40 o 
  -4   9   6       19.40       14.80      9.35 o 
  -3   9   6       86.64       95.64     13.23 o 
  -2   9   6       24.72       26.42      8.85 o 
  -1   9   6      667.05      689.50     27.58 o 
   0   9   6       21.61       35.75      7.82 o 
   1   9   6      443.11      449.65     25.38 o 
   2   9   6        5.44        6.87      7.66 o 
   3   9   6       34.60       38.68     10.01 o 
   4   9   6       13.79        4.46     18.92 o 
   5   9   6        1.04        3.78      9.58 o 
  -3  10   6       17.66       31.28     11.41 o 
  -2  10   6      133.77      145.07     16.78 o 
  -1  10   6       31.40       43.30     10.91 o 
   0  10   6        3.30       11.70      9.66 o 
   1  10   6       63.95      106.62     14.24 o 
   2  10   6       68.65       99.86     14.84 o 
   3  10   6       82.64       83.17     14.21 o 
  -9   0   7     1350.34     1368.27     56.64 o 
  -7   0   7     3849.56     3696.76    118.43 o 
  -5   0   7      104.58      104.52     13.11 o 
  -3   0   7       78.34      115.89      8.38 o 
  -1   0   7     7710.05     7906.60    183.36 o 
   1   0   7       81.25       51.37      4.29 o 
   3   0   7      278.83      216.40     20.51 o 
   5   0   7       56.33       49.14      6.87 o 
   7   0   7       40.55       47.41     12.55 o 
   9   0   7      136.02      168.59     20.72 o 
 -10   1   7      444.74      486.43     38.00 o 
  -9   1   7      341.75      376.07     25.15 o 
  -8   1   7      272.87      303.49     20.56 o 
  -7   1   7      161.93      173.26     11.85 o 
  -6   1   7      319.02      274.44     11.40 o 
  -5   1   7      164.76      165.99      8.04 o 
  -4   1   7     1232.41     1295.43     25.36 o 
  -3   1   7      128.81      128.86      5.43 o 
  -2   1   7     1210.01     1175.41     22.09 o 
  -1   1   7     2786.79     2875.92     49.04 o 
   0   1   7     1559.52     1555.70     27.63 o 
   1   1   7        1.71       11.67      6.00 o 
   2   1   7      484.25      511.73     11.67 o 
   3   1   7       84.30       90.19      5.08 o 
   4   1   7     1912.63     1867.73     35.32 o 
   5   1   7      209.24      215.94     10.00 o 
   6   1   7      648.51      626.38     18.42 o 
   7   1   7       59.65       69.56     10.24 o 
   8   1   7      170.66      163.19     13.13 o 
   9   1   7      114.96       89.00     13.39 o 
 -10   2   7       80.47       59.55     15.05 o 
  -9   2   7       63.36       65.71     11.16 o 
  -8   2   7        2.22        8.77      6.59 o 
  -7   2   7       75.96       83.45      7.32 o 
  -6   2   7      230.38      245.63     11.11 o 
  -5   2   7     2809.99     2698.53     49.09 o 
  -4   2   7        5.02        6.31      2.43 o 
  -3   2   7    12508.04    12983.66    212.93 o 
  -2   2   7      448.76      489.65     11.41 o 
  -1   2   7        5.71        5.94      1.77 o 
   0   2   7     2621.97     3103.38     53.14 o 
   1   2   7      243.51      283.85      7.81 o 
   2   2   7      655.63      683.45     16.83 o 
   3   2   7     2520.33     2564.89     45.96 o 
   4   2   7     1047.13     1039.42     21.88 o 
   5   2   7     2264.34     2057.82     50.77 o 
   6   2   7      135.96      150.79      9.45 o 
   7   2   7     1220.54     1181.94     40.44 o 
   8   2   7        1.15        1.38      7.07 o 
   9   2   7      337.40      309.81     27.68 o 
 -10   3   7      117.93      137.79     22.66 o 
  -9   3   7       24.75       16.11      8.48 o 
  -8   3   7      292.02      306.03     17.02 o 
  -7   3   7       64.93       55.24     10.90 o 
  -6   3   7      295.76      274.54     14.19 o 
  -5   3   7      574.07      566.47     18.85 o 
  -4   3   7      202.79      181.58     11.09 o 
  -3   3   7       93.05       94.61      7.02 o 
  -2   3   7     2051.57     2350.26     42.16 o 
  -1   3   7     1043.65     1019.87     20.33 o 
   0   3   7     9974.32    10625.52    174.81 o 
   1   3   7     2946.82     3194.65     55.69 o 
   2   3   7     5133.88     5015.74     85.37 o 
   3   3   7        3.37       -0.54      2.30 o 
   4   3   7       13.05        6.04      3.05 o 
   5   3   7      304.77      299.32     14.70 o 
   6   3   7      823.10      756.82     24.77 o 
   7   3   7       87.66       86.70     10.70 o 
   8   3   7      704.25      759.41     54.42 o 
   9   3   7       27.93       32.80     11.09 o 
  -9   4   7      168.94      160.91     19.60 o 
  -8   4   7       17.91       14.94      6.48 o 
  -7   4   7      387.36      352.59     18.01 o 
  -6   4   7      526.02      489.77     19.00 o 
  -5   4   7      104.43       89.07      8.65 o 
  -4   4   7      541.84      474.65     18.64 o 
  -3   4   7      120.88      137.53      6.58 o 
  -2   4   7      146.27      193.76      7.47 o 
  -1   4   7     3674.37     3870.95     67.13 o 
   0   4   7      410.99      378.01     10.34 o 
   1   4   7     3113.92     3135.10     55.57 o 
   2   4   7      478.26      483.67     12.43 o 
   3   4   7      183.55      168.18      7.29 o 
   4   4   7       41.02       37.57      5.71 o 
   5   4   7      194.78      220.95     13.53 o 
   6   4   7      221.03      192.38     13.37 o 
   7   4   7      221.20      258.26     16.88 o 
   8   4   7       92.32      117.44     14.78 o 
   9   4   7       83.51       73.08     16.99 o 
  -9   5   7        6.61        2.51      9.37 o 
  -8   5   7        1.24        2.71      5.72 o 
  -7   5   7      118.19      103.88     10.57 o 
  -6   5   7       68.38      109.02     10.51 o 
  -5   5   7      346.94      326.22     22.37 o 
  -4   5   7     4151.18     4196.51     92.84 o 
  -3   5   7       12.22       12.27      3.82 o 
  -2   5   7     3373.31     3209.90     63.31 o 
  -1   5   7      187.43      219.64     12.51 o 
   0   5   7       29.87       56.98      6.10 o 
   1   5   7       34.72       28.31      5.34 o 
   2   5   7       59.70       69.54      7.12 o 
   3   5   7      148.76      124.91      9.48 o 
   4   5   7     1522.27     1566.57     41.24 o 
   5   5   7       59.78       64.95     13.64 o 
   6   5   7       38.11       75.40     14.05 o 
   7   5   7      146.66      125.30     11.98 o 
   8   5   7        7.74        3.25      7.26 o 
  -8   6   7        0.03        8.39      7.79 o 
  -7   6   7      210.58      202.99     22.77 o 
  -6   6   7      326.58      281.15     17.06 o 
  -5   6   7      140.50      145.51     11.95 o 
  -4   6   7      102.22       92.90      9.42 o 
  -3   6   7      342.11      391.83     17.05 o 
  -2   6   7      602.64      580.93     17.28 o 
  -1   6   7      822.41      846.98     21.88 o 
   0   6   7      256.61      231.39     10.71 o 
   1   6   7      229.93      178.11     10.43 o 
   2   6   7       44.25       49.26      5.88 o 
   3   6   7       86.70      114.44     10.01 o 
   4   6   7       15.25       21.37      5.65 o 
   5   6   7      184.19      170.31     13.38 o 
   6   6   7       65.52       56.92      8.78 o 
   7   6   7        3.55       -0.10      7.09 o 
   8   6   7        9.79       19.75     11.29 o 
  -8   7   7      348.40      359.05     22.79 o 
  -7   7   7        0.37        0.38      7.38 o 
  -6   7   7      336.04      336.22     20.04 o 
  -5   7   7       50.82       61.31      9.51 o 
  -4   7   7      366.24      336.86     20.50 o 
  -3   7   7      212.34      232.70     14.72 o 
  -2   7   7      161.24      177.82     16.08 o 
  -1   7   7      728.38      687.48     28.24 o 
   0   7   7     1089.45     1026.81     29.81 o 
   1   7   7       18.00        9.32      5.22 o 
   2   7   7      810.21      829.16     26.54 o 
   3   7   7       16.05       14.88      6.24 o 
   4   7   7       42.15       33.15      6.93 o 
   5   7   7       15.90       14.95      6.72 o 
   6   7   7        7.56       -7.98     14.34 o 
   7   7   7        0.85       -3.10      7.92 o 
  -7   8   7        1.85       -1.55     10.00 o 
  -6   8   7       35.31       45.71     10.88 o 
  -5   8   7      355.00      383.60     21.50 o 
  -4   8   7        1.14       -1.35      6.44 o 
  -3   8   7      491.45      451.59     24.97 o 
  -2   8   7       87.23       91.80     12.05 o 
  -1   8   7       48.33       43.97      9.74 o 
   0   8   7      244.21      264.55     15.58 o 
   1   8   7       80.26       89.44     18.07 o 
   2   8   7       51.43       63.98     10.37 o 
   3   8   7      250.22      245.04     16.12 o 
   4   8   7      187.07      152.29     13.38 o 
   5   8   7      184.39      184.18     15.41 o 
   6   8   7        2.19       -0.07      8.38 o 
  -5   9   7       27.09       23.66     10.78 o 
  -4   9   7      376.83      427.47     37.25 o 
  -3   9   7        1.76       -1.81      8.16 o 
  -2   9   7       81.89       88.32     12.73 o 
  -1   9   7       17.15        0.28      6.33 o 
   0   9   7       63.24       59.70      9.13 o 
   1   9   7       13.10        3.82      7.86 o 
   2   9   7        7.70       11.28      8.19 o 
   3   9   7        8.15        7.93      9.02 o 
   4   9   7      152.93      155.91     24.74 o 
  -3  10   7        0.77        6.73      9.93 o 
  -2  10   7        0.47        1.33     10.24 o 
  -1  10   7      157.57      196.54     31.53 o 
   0  10   7       96.29       93.36     14.26 o 
   1  10   7      368.14      325.39     23.77 o 
   2  10   7        0.98        9.75     10.46 o 
 -10   0   8     1044.92     1052.36     49.85 o 
  -8   0   8     1476.71     1489.54     57.87 o 
  -6   0   8      414.20      350.60     15.44 o 
  -4   0   8     1760.53     1728.83     56.69 o 
  -2   0   8     7349.70     7365.72    207.30 o 
   0   0   8      427.27      444.57     18.76 o 
   2   0   8     4439.99     4866.65    116.36 o 
   4   0   8     1522.59     1514.21     41.91 o 
   6   0   8     3469.55     3118.42    129.57 o 
   8   0   8      589.90      640.17     39.91 o 
 -10   1   8        1.91        4.63      9.32 o 
  -9   1   8      925.82      920.42     35.91 o 
  -8   1   8       43.18       44.37      8.67 o 
  -7   1   8     1117.73     1100.48     27.59 o 
  -6   1   8      323.83      292.69     23.37 o 
  -5   1   8     1001.16      954.23     20.67 o 
  -4   1   8       11.95        3.07      2.34 o 
  -3   1   8     2875.43     3021.32     57.37 o 
  -2   1   8        0.74        7.47      1.92 o 
  -1   1   8     5115.66     5545.30     92.21 o 
   0   1   8      639.78      589.10     12.19 o 
   1   1   8     4186.95     4453.33     75.03 o 
   2   1   8      112.32      132.10      5.50 o 
   3   1   8     3325.67     3407.95     59.61 o 
   4   1   8      764.66      702.39     20.78 o 
   5   1   8      741.00      693.47     18.90 o 
   6   1   8      161.46      165.30      9.73 o 
   7   1   8      215.23      201.78     15.61 o 
   8   1   8        0.97        1.92      7.71 o 
   9   1   8      243.53      252.70     20.96 o 
 -10   2   8       42.76       38.68     13.20 o 
  -9   2   8        0.97        2.76      7.28 o 
  -8   2   8      916.45      857.52     35.38 o 
  -7   2   8       28.46       28.80      5.28 o 
  -6   2   8      549.64      524.18     15.99 o 
  -5   2   8      763.89      751.75     17.42 o 
  -4   2   8        2.59        6.25      2.89 o 
  -3   2   8      364.35      343.81      9.59 o 
  -2   2   8     1162.66     1165.16     22.69 o 
  -1   2   8     1107.34     1322.35     26.84 o 
   0   2   8     2525.50     2736.36     47.54 o 
   1   2   8     2084.03     2258.92     40.27 o 
   2   2   8     3704.10     3965.88     68.25 o 
   3   2   8      398.79      467.01     16.14 o 
   4   2   8      605.40      561.07     17.05 o 
   5   2   8      631.08      620.96     17.91 o 
   6   2   8        5.63        7.32      3.97 o 
   7   2   8        1.99        6.81      6.39 o 
   8   2   8      251.74      200.12     23.26 o 
   9   2   8      139.90      137.53     16.42 o 
 -10   3   8       19.94       39.52     11.71 o 
  -9   3   8       15.09        6.74      8.16 o 
  -8   3   8       11.07        6.63      5.69 o 
  -7   3   8       11.51       15.65      5.56 o 
  -6   3   8      269.33      272.09     19.29 o 
  -5   3   8        2.81        0.95      3.03 o 
  -4   3   8      854.26      858.71     19.09 o 
  -3   3   8     1600.89     1591.99     30.70 o 
  -2   3   8        0.62        1.42      2.08 o 
  -1   3   8     5067.55     5119.80     86.57 o 
   0   3   8     4424.49     4960.06     84.02 o 
   1   3   8       73.11      104.67      5.39 o 
   2   3   8      331.51      334.25      9.64 o 
   3   3   8       28.11       24.72      4.23 o 
   4   3   8      488.78      480.73     14.80 o 
   5   3   8      513.42      509.71     18.41 o 
   6   3   8       14.16       10.49      5.35 o 
   7   3   8      421.50      450.07     25.34 o 
   8   3   8       38.38       32.99      9.44 o 
   9   3   8      156.04      147.53     17.12 o 
  -9   4   8        1.89        4.46      8.00 o 
  -8   4   8        4.88       -0.13      7.63 o 
  -7   4   8       42.58       52.24      8.08 o 
  -6   4   8       56.53       85.35      8.68 o 
  -5   4   8      267.21      287.24     14.52 o 
  -4   4   8     1202.07     1119.07     26.63 o 
  -3   4   8      271.51      273.16      9.36 o 
  -2   4   8     8625.84     8850.14    147.64 o 
  -1   4   8        4.12        6.94      2.67 o 
   0   4   8      675.13      673.93     15.95 o 
   1   4   8      690.69      758.05     26.78 o 
   2   4   8       66.04       59.58      5.25 o 
   3   4   8      265.31      256.21      9.29 o 
   4   4   8      757.06      666.52     24.23 o 
   5   4   8       82.10       86.52      8.76 o 
   6   4   8      389.40      423.15     18.73 o 
   7   4   8        0.03       -7.36      5.37 o 
   8   4   8      164.89      175.12     18.15 o 
  -9   5   8       97.20       93.91     12.29 o 
  -8   5   8       28.50       14.19      6.70 o 
  -7   5   8      662.81      625.39     23.66 o 
  -6   5   8      155.12      169.71     19.21 o 
  -5   5   8      902.58      904.30     28.11 o 
  -4   5   8      656.10      622.28     21.10 o 
  -3   5   8       58.49       63.00      7.33 o 
  -2   5   8      102.44      114.57      7.64 o 
  -1   5   8        3.48        6.22      3.23 o 
   0   5   8       15.49       11.80      3.15 o 
   1   5   8     5011.29     5009.77     86.86 o 
   2   5   8        7.80        8.36      3.77 o 
   3   5   8     1009.53     1018.06     35.61 o 
   4   5   8       30.07       26.35      6.00 o 
   5   5   8       16.28       36.40      7.11 o 
   6   5   8        0.06        2.77      5.25 o 
   7   5   8       15.40       16.36      7.07 o 
   8   5   8        0.66        8.99      8.04 o 
  -8   6   8      135.38      153.08     14.72 o 
  -7   6   8        1.26        4.04      7.09 o 
  -6   6   8      515.29      500.24     22.17 o 
  -5   6   8      402.20      394.49     22.03 o 
  -4   6   8      472.87      502.40     31.75 o 
  -3   6   8      432.94      427.22     14.77 o 
  -2   6   8      250.25      219.31     10.74 o 
  -1   6   8      642.48      611.82     21.78 o 
   0   6   8     1313.73     1207.93     25.88 o 
   1   6   8     1396.64     1338.80     36.92 o 
   2   6   8      284.66      276.16     17.88 o 
   3   6   8      247.83      256.61     14.55 o 
   4   6   8       53.36       59.88      8.04 o 
   5   6   8      122.76      128.72     11.95 o 
   6   6   8       97.07       96.09     10.81 o 
   7   6   8       14.38       25.80      8.24 o 
  -8   7   8        5.83       15.41     10.50 o 
  -7   7   8        6.96       10.66      7.98 o 
  -6   7   8       37.50       29.55     10.62 o 
  -5   7   8      110.18      125.33     13.73 o 
  -4   7   8        5.35        8.83      6.10 o 
  -3   7   8     2358.59     2388.15     58.78 o 
  -2   7   8        7.27       10.90      4.54 o 
  -1   7   8     1023.84      984.66     28.97 o 
   0   7   8      178.50      171.53     14.94 o 
   1   7   8       24.52       23.72      5.11 o 
   2   7   8       37.86       37.83      6.99 o 
   3   7   8        4.24        3.31      5.41 o 
   4   7   8       21.30       14.98      6.04 o 
   5   7   8      422.22      463.20     22.75 o 
   6   7   8        2.58        5.29      7.20 o 
   7   7   8      149.67      200.57     17.61 o 
  -7   8   8       40.69       17.60     10.43 o 
  -6   8   8      128.62      129.52     17.48 o 
  -5   8   8       37.66       41.70      9.22 o 
  -4   8   8       56.92       61.58      9.41 o 
  -3   8   8       88.62       82.03     11.94 o 
  -2   8   8       14.05       28.83     16.56 o 
  -1   8   8      179.07      196.50     13.78 o 
   0   8   8      241.87      256.07     15.41 o 
   1   8   8       63.65       63.06     10.17 o 
   2   8   8      183.15      211.89     17.23 o 
   3   8   8      187.06      184.85     15.27 o 
   4   8   8      184.58      170.53     14.37 o 
   5   8   8        9.20        3.64      8.38 o 
   6   8   8       53.58       60.30     13.40 o 
  -5   9   8      152.69      169.47     22.01 o 
  -4   9   8        0.21        2.03      8.64 o 
  -3   9   8       19.39       14.70      8.87 o 
  -2   9   8       14.95       13.18     11.29 o 
  -1   9   8       41.78       30.59      7.81 o 
   0   9   8       14.77       29.13      9.53 o 
   1   9   8      309.74      317.65     21.64 o 
   2   9   8       13.88       11.49      8.16 o 
   3   9   8      110.84      119.90     15.04 o 
   4   9   8       26.29       43.23     12.89 o 
  -3  10   8        3.11       12.76     10.11 o 
  -2  10   8      149.12      181.11     18.28 o 
  -1  10   8       95.27       89.91     13.40 o 
   0  10   8        1.65        9.03      8.81 o 
   1  10   8        7.66       -1.69      8.54 o 
   2  10   8        3.42        4.47      9.53 o 
  -9   0   9      404.94      441.93     39.37 o 
  -7   0   9     2914.53     2923.85     96.60 o 
  -5   0   9       33.73       32.92      5.48 o 
  -3   0   9     1029.61     1314.64     35.70 o 
  -1   0   9       77.11       81.59      8.41 o 
   1   0   9     2619.53     2562.81     63.25 o 
   3   0   9     5857.73     5716.93    137.07 o 
   5   0   9     1800.43     1772.04     49.32 o 
   7   0   9       24.18       18.57      8.99 o 
   9   0   9       82.18       73.83     19.50 o 
 -10   1   9      111.40      114.71     14.94 o 
  -9   1   9       68.53      111.33     13.64 o 
  -8   1   9      850.41      843.53     45.24 o 
  -7   1   9      343.95      327.01     13.37 o 
  -6   1   9      820.04      785.44     20.89 o 
  -5   1   9       98.26      126.17      6.68 o 
  -4   1   9        3.34        6.44      2.57 o 
  -3   1   9      790.68      822.91     17.39 o 
  -2   1   9      162.90      136.77      6.03 o 
  -1   1   9       12.14        8.31      5.89 o 
   0   1   9      313.57      312.08      7.65 o 
   1   1   9      891.19      835.10     16.97 o 
   2   1   9     1236.43     1294.08     25.01 o 
   3   1   9     1433.00     1478.80     28.76 o 
   4   1   9     2486.78     2507.43     46.14 o 
   5   1   9      668.28      625.57     18.05 o 
   6   1   9      315.41      310.93     14.37 o 
   7   1   9      132.40      129.47     11.47 o 
   8   1   9      180.76      165.86     20.43 o 
   9   1   9       61.53       75.05     15.73 o 
 -10   2   9        0.76        8.25      9.28 o 
  -9   2   9      345.35      363.80     24.70 o 
  -8   2   9      214.93      223.61     17.05 o 
  -7   2   9      108.44       95.31      7.86 o 
  -6   2   9      909.30      915.37     23.50 o 
  -5   2   9      625.16      554.72     14.25 o 
  -4   2   9      209.70      229.91      8.38 o 
  -3   2   9     2487.02     2592.93     46.52 o 
  -2   2   9       24.49       36.70      3.40 o 
  -1   2   9     7471.79     7748.55    139.68 o 
   0   2   9      602.77      785.58     16.23 o 
   1   2   9     4924.71     5236.38     88.47 o 
   2   2   9      379.93      435.61     11.25 o 
   3   2   9      503.13      530.61     22.08 o 
   4   2   9       43.84       57.14      4.96 o 
   5   2   9      691.15      628.41     18.17 o 
   6   2   9        6.02        6.79      4.12 o 
   7   2   9      760.01      718.53     39.64 o 
   8   2   9       19.76       25.90     10.86 o 
   9   2   9      100.96      113.38     18.74 o 
 -10   3   9       12.39       27.99     11.43 o 
  -9   3   9       53.93       42.04     10.62 o 
  -8   3   9      374.50      352.07     18.26 o 
  -7   3   9       93.38       81.78      8.78 o 
  -6   3   9     1667.52     1641.76     42.30 o 
  -5   3   9       22.14       13.53      4.39 o 
  -4   3   9     1516.41     1613.87     34.57 o 
  -3   3   9      455.88      475.51     12.57 o 
  -2   3   9     1333.80     1379.54     26.88 o 
  -1   3   9       65.88       65.45      4.83 o 
   0   3   9     3088.02     3393.53     59.12 o 
   1   3   9     1050.27     1017.72     21.02 o 
   2   3   9     4436.33     4496.60     77.56 o 
   3   3   9       92.77       92.88      5.70 o 
   4   3   9       90.58      127.51      8.10 o 
   5   3   9      200.62      172.36     11.46 o 
   6   3   9       49.45       47.79      7.35 o 
   7   3   9      100.74      120.28     11.68 o 
   8   3   9       92.00       87.50     12.80 o 
   9   3   9       27.03       33.59     14.35 o 
  -9   4   9       41.40       36.14     10.60 o 
  -8   4   9       33.85       38.03      7.75 o 
  -7   4   9      419.77      399.96     23.10 o 
  -6   4   9       86.88       82.23     12.46 o 
  -5   4   9      934.34      898.38     27.10 o 
  -4   4   9      138.25      125.65      8.86 o 
  -3   4   9      217.97      206.27      8.46 o 
  -2   4   9       15.21       15.44      3.32 o 
  -1   4   9      181.33      218.22      8.09 o 
   0   4   9        9.12        1.28      2.42 o 
   1   4   9     1516.56     1538.37     30.21 o 
   2   4   9     1033.85     1049.24     22.47 o 
   3   4   9     1731.04     1650.57     32.72 o 
   4   4   9      287.22      312.11     16.02 o 
   5   4   9       10.01       14.59      5.21 o 
   6   4   9      293.27      266.02     15.84 o 
   7   4   9        3.22       10.71      6.31 o 
   8   4   9        6.04       -2.70      8.03 o 
  -9   5   9        0.96        9.27      8.00 o 
  -8   5   9       56.11       43.63     10.93 o 
  -7   5   9        9.91       10.29      6.00 o 
  -6   5   9        2.13       -1.85      4.95 o 
  -5   5   9        0.88        2.53      4.80 o 
  -4   5   9     1023.16     1070.85     30.69 o 
  -3   5   9      145.75      159.84     11.55 o 
  -2   5   9     3190.81     3020.27     59.85 o 
  -1   5   9        3.09        1.80      2.72 o 
   0   5   9     1775.74     1692.69     47.37 o 
   1   5   9      220.26      235.76      9.48 o 
   2   5   9      174.66      174.00     13.46 o 
   3   5   9       17.85       18.79      5.00 o 
   4   5   9      158.58      154.59     11.54 o 
   5   5   9      292.68      248.73     20.12 o 
   6   5   9      364.10      396.11     20.22 o 
   7   5   9        5.02       20.76      7.50 o 
   8   5   9       77.49       90.09     12.30 o 
  -8   6   9       21.57       25.79      8.62 o 
  -7   6   9      303.62      349.77     20.89 o 
  -6   6   9       20.80        9.79      6.16 o 
  -5   6   9       71.89       68.51      8.98 o 
  -4   6   9      333.91      352.65     17.53 o 
  -3   6   9      209.85      222.53     11.33 o 
  -2   6   9      146.04      145.40      9.04 o 
  -1   6   9     1019.34     1009.73     25.17 o 
   0   6   9      626.89      592.20     15.71 o 
   1   6   9       80.25       65.33      7.28 o 
   2   6   9      249.19      229.12     13.34 o 
   3   6   9      138.98      153.94     15.12 o 
   4   6   9       52.62       56.84      9.86 o 
   5   6   9      270.52      258.72     16.75 o 
   6   6   9        0.32        0.22      6.33 o 
   7   6   9      139.17      132.27     13.69 o 
  -7   7   9       37.18       29.36      9.00 o 
  -6   7   9      557.28      578.31     24.73 o 
  -5   7   9       76.34       75.79      9.70 o 
  -4   7   9      236.13      253.74     16.01 o 
  -3   7   9       27.72       26.46      6.83 o 
  -2   7   9       42.05       39.06      6.00 o 
  -1   7   9       20.23       27.87      6.30 o 
   0   7   9       19.81       11.93      5.30 o 
   1   7   9        5.09        5.85      4.57 o 
   2   7   9     1053.95      994.47     30.17 o 
   3   7   9       27.78       40.18      7.40 o 
   4   7   9      173.74      180.82     13.76 o 
   5   7   9        5.65        6.45      6.55 o 
   6   7   9       13.02       16.08      8.34 o 
  -6   8   9        2.91        3.06      7.93 o 
  -5   8   9      181.28      198.03     15.97 o 
  -4   8   9       75.04       78.48     10.32 o 
  -3   8   9      804.61      809.54     32.50 o 
  -2   8   9       71.49       64.23     10.63 o 
  -1   8   9      535.48      490.31     29.71 o 
   0   8   9      289.27      290.72     16.32 o 
   1   8   9      106.86      107.39     12.22 o 
   2   8   9      107.60       83.05     11.49 o 
   3   8   9       31.02       33.65      7.89 o 
   4   8   9       22.93       47.00      8.61 o 
   5   8   9       13.25        8.88      7.55 o 
  -5   9   9       20.04       20.90     10.83 o 
  -4   9   9      277.50      273.80     22.15 o 
  -3   9   9       31.44       32.24     12.35 o 
  -2   9   9      361.25      383.70     23.77 o 
  -1   9   9        5.79        7.09      6.89 o 
   0   9   9      304.93      327.92     18.44 o 
   1   9   9       24.83       21.60      8.54 o 
   2   9   9        2.85        9.20      8.13 o 
   3   9   9       11.18       17.47      9.33 o 
   4   9   9        9.42        5.86      9.96 o 
  -3  10   9       98.70      121.28     16.50 o 
  -2  10   9       59.55       57.61     12.45 o 
  -1  10   9       12.27       21.83      9.86 o 
   0  10   9       19.88       16.80      9.81 o 
   1  10   9      170.28      189.91     18.62 o 
   2  10   9       64.44       75.57     13.60 o 
 -10   0  10      218.81      282.86     26.33 o 
  -8   0  10      255.79      233.17     20.80 o 
  -6   0  10      232.02      216.21     13.12 o 
  -4   0  10        5.07        6.24      4.06 o 
  -2   0  10       21.91       18.99     15.70 o 
   0   0  10     2914.69     2691.61     84.42 o 
   2   0  10     3577.48     3752.33     91.90 o 
   4   0  10      575.46      530.02     19.54 o 
   6   0  10     1546.79     1318.62     51.17 o 
   8   0  10      189.36      182.48     20.50 o 
 -10   1  10        7.03       -1.29      9.03 o 
  -9   1  10       66.37       56.07     10.83 o 
  -8   1  10       77.20       94.17      9.57 o 
  -7   1  10      875.40      889.11     23.83 o 
  -6   1  10      411.17      377.16     13.11 o 
  -5   1  10      785.74      740.63     17.50 o 
  -4   1  10      759.12      857.81     18.75 o 
  -3   1  10       84.99       48.96      3.89 o 
  -2   1  10     1666.28     1734.17     31.81 o 
  -1   1  10      592.13      582.21     12.42 o 
   0   1  10       81.55      122.86      4.52 o 
   1   1  10     2885.50     2856.59     50.01 o 
   2   1  10      422.53      404.34     10.60 o 
   3   1  10     3193.90     3290.55     58.29 o 
   4   1  10       79.58      107.88      6.53 o 
   5   1  10     1415.40     1427.90     32.87 o 
   6   1  10      104.24      100.38      9.08 o 
   7   1  10      268.30      257.78     16.25 o 
   8   1  10       53.41       43.41      9.72 o 
   9   1  10        1.51       11.46      8.82 o 
 -10   2  10        3.39       -1.41      8.49 o 
  -9   2  10       20.96       55.25     11.16 o 
  -8   2  10       73.77       72.73     10.89 o 
  -7   2  10        5.83        2.41      3.98 o 
  -6   2  10     1900.84     1679.42     37.66 o 
  -5   2  10      431.82      456.23     14.10 o 
  -4   2  10     1311.32     1236.01     25.30 o 
  -3   2  10      610.84      656.61     15.18 o 
  -2   2  10       16.39       22.54      2.99 o 
  -1   2  10      308.20      317.01      9.58 o 
   0   2  10      196.14      173.97      6.34 o 
   1   2  10        5.73        1.94      1.99 o 
   2   2  10      984.65      997.58     20.83 o 
   3   2  10      206.59      225.70      9.79 o 
   4   2  10     3582.81     3570.50     63.83 o 
   5   2  10      116.78      136.93      8.84 o 
   6   2  10       19.56       29.92      5.46 o 
   7   2  10      541.66      550.44     33.86 o 
   8   2  10       21.02       14.81     10.75 o 
   9   2  10       13.89        9.19      9.80 o 
 -10   3  10       11.78       22.89     10.84 o 
  -9   3  10      182.10      196.43     17.91 o 
  -8   3  10       26.23       15.98      6.39 o 
  -7   3  10      177.25      176.65     12.73 o 
  -6   3  10       83.30       84.43      8.70 o 
  -5   3  10      399.04      407.51     13.73 o 
  -4   3  10      738.31      754.38     17.85 o 
  -3   3  10     1836.49     1766.64     37.10 o 
  -2   3  10      137.07      162.87      7.02 o 
  -1   3  10      754.82      761.78     16.69 o 
   0   3  10      213.19      182.57      7.14 o 
   1   3  10       66.54       60.64      4.65 o 
   2   3  10     1181.07     1104.97     27.11 o 
   3   3  10       71.69       76.74      6.01 o 
   4   3  10      166.72      154.61      9.01 o 
   5   3  10       49.47       45.36     10.16 o 
   6   3  10      654.51      681.11     23.52 o 
   7   3  10       22.59       16.70      8.46 o 
   8   3  10       10.30       10.43     10.11 o 
  -9   4  10       29.57       30.58     10.48 o 
  -8   4  10      154.04      159.40     13.31 o 
  -7   4  10      272.46      272.56     16.15 o 
  -6   4  10      183.94      180.21     12.57 o 
  -5   4  10       14.54       12.75      4.83 o 
  -4   4  10      731.95      729.08     19.88 o 
  -3   4  10       48.64       49.64      6.22 o 
  -2   4  10     4438.15     4491.64     85.18 o 
  -1   4  10       39.74       47.59      4.33 o 
   0   4  10     2862.45     2854.49     51.52 o 
   1   4  10      451.07      464.24     12.72 o 
   2   4  10      469.83      452.61     12.69 o 
   3   4  10     1037.56     1047.42     34.24 o 
   4   4  10        1.74       -3.06      3.76 o 
   5   4  10        1.30        3.24      5.60 o 
   6   4  10      115.86      139.08     11.68 o 
   7   4  10       97.08      141.22     12.92 o 
   8   4  10      131.89      166.59     17.49 o 
  -9   5  10        4.54        3.78      7.93 o 
  -8   5  10       90.57       78.47     14.41 o 
  -7   5  10      497.14      470.44     21.57 o 
  -6   5  10       17.77       23.38      6.55 o 
  -5   5  10     2077.80     2078.55     52.29 o 
  -4   5  10        8.25        7.67      5.04 o 
  -3   5  10       60.24       78.77      7.70 o 
  -2   5  10        0.61        1.80      2.87 o 
  -1   5  10       26.71       34.71      4.76 o 
   0   5  10      159.05      158.13      7.78 o 
   1   5  10      142.94      154.41      8.16 o 
   2   5  10      539.72      519.29     15.90 o 
   3   5  10     1275.26     1311.30     35.44 o 
   4   5  10        0.63        3.88      4.62 o 
   5   5  10      596.99      555.60     21.53 o 
   6   5  10        6.76        6.66      5.90 o 
   7   5  10       65.71       62.30      9.57 o 
   8   5  10       11.92       16.69     20.73 o 
  -8   6  10      172.21      196.09     16.26 o 
  -7   6  10       30.23       51.87      9.15 o 
  -6   6  10      174.44      166.30     13.76 o 
  -5   6  10      141.54      152.54     12.33 o 
  -4   6  10      544.22      535.83     24.77 o 
  -3   6  10      185.35      185.91     11.91 o 
  -2   6  10      476.67      459.94     18.69 o 
  -1   6  10       40.37       45.19      7.34 o 
   0   6  10      569.97      521.61     15.86 o 
   1   6  10      375.09      358.55     13.37 o 
   2   6  10      864.72      825.95     28.83 o 
   3   6  10      275.13      249.11     14.55 o 
   4   6  10      210.18      236.72     15.15 o 
   5   6  10       11.75       11.61      6.29 o 
   6   6  10      277.43      296.31     18.61 o 
   7   6  10      163.22      185.46     16.06 o 
  -7   7  10        1.52       -0.79      7.68 o 
  -6   7  10       49.88       48.81      9.38 o 
  -5   7  10        2.62       10.24      6.22 o 
  -4   7  10       12.70       15.54      6.45 o 
  -3   7  10      894.46      926.38     31.32 o 
  -2   7  10      238.12      207.78     11.55 o 
  -1   7  10     1422.02     1342.31     36.36 o 
   0   7  10        7.10        6.19      5.16 o 
   1   7  10      657.40      603.13     18.91 o 
   2   7  10        0.15       -0.12      4.60 o 
   3   7  10        1.29       -0.93      5.22 o 
   4   7  10       21.83       21.85      6.92 o 
   5   7  10       57.68       64.84      9.68 o 
   6   7  10        4.40       18.65      8.86 o 
  -6   8  10       71.45       85.57     15.99 o 
  -5   8  10        0.46        5.22      7.30 o 
  -4   8  10      457.79      491.65     27.65 o 
  -3   8  10       72.58       82.97     11.83 o 
  -2   8  10      243.59      255.33     18.68 o 
  -1   8  10       22.21       21.72      6.47 o 
   0   8  10        7.65        2.58      5.45 o 
   1   8  10      190.14      176.05     15.82 o 
   2   8  10      133.14      159.69     14.93 o 
   3   8  10        0.83        5.68      6.55 o 
   4   8  10      134.30      144.66     13.50 o 
   5   8  10        1.60        0.64      7.75 o 
  -5   9  10      197.31      230.71     25.78 o 
  -4   9  10        3.30       13.68      9.73 o 
  -3   9  10      114.21       95.14     13.25 o 
  -2   9  10      154.11      146.41     15.32 o 
  -1   9  10      197.15      198.98     14.94 o 
   0   9  10        7.24        6.34      6.38 o 
   1   9  10       99.92      112.21     13.43 o 
   2   9  10       63.81       52.36     10.77 o 
   3   9  10      130.85      164.51     17.13 o 
   4   9  10        8.41        7.14     12.47 o 
  -2  10  10      249.37      232.30     20.34 o 
  -1  10  10        0.21       -0.90      8.59 o 
   0  10  10      176.69      179.64     17.97 o 
   1  10  10        4.37       11.25      9.53 o 
  -9   0  11      525.22      518.64     31.70 o 
  -7   0  11      315.57      314.66     21.83 o 
  -5   0  11     2875.13     2873.94     74.01 o 
  -3   0  11       39.01       15.69      3.80 o 
  -1   0  11        9.35       25.52      5.86 o 
   1   0  11     3246.06     3528.84     86.07 o 
   3   0  11     2243.20     2043.06    119.43 o 
   5   0  11     1749.41     1668.87     47.83 o 
   7   0  11       37.57       47.30     11.19 o 
   9   0  11        2.78       -0.62     10.60 o 
 -10   1  11       76.26      104.49     14.67 o 
  -9   1  11       44.69       35.03      9.71 o 
  -8   1  11       23.41       31.46      6.79 o 
  -7   1  11      374.88      436.57     20.02 o 
  -6   1  11       54.86       47.15      5.01 o 
  -5   1  11       42.04       49.52      4.95 o 
  -4   1  11      453.71      447.26     20.48 o 
  -3   1  11      593.79      526.05     12.82 o 
  -2   1  11       58.11       35.86      3.38 o 
  -1   1  11      704.92      837.50     19.27 o 
   0   1  11      102.79       72.90      4.76 o 
   1   1  11      163.63      163.57      8.29 o 
   2   1  11      427.96      408.23     10.93 o 
   3   1  11        3.04        8.57      4.77 o 
   4   1  11     1147.79     1117.02     24.02 o 
   5   1  11       80.49       86.61      8.15 o 
   6   1  11      464.19      449.08     19.51 o 
   7   1  11      302.72      249.57     15.51 o 
   8   1  11        4.29        4.78      8.13 o 
   9   1  11      126.55      132.32     15.80 o 
 -10   2  11        0.04        8.26      9.67 o 
  -9   2  11      481.07      464.71     29.68 o 
  -8   2  11       53.62       58.36      9.83 o 
  -7   2  11       91.56      102.87      8.29 o 
  -6   2  11       54.79       50.57      6.04 o 
  -5   2  11        5.83        5.60      3.21 o 
  -4   2  11        3.65        3.97      2.85 o 
  -3   2  11      849.87      894.73     19.34 o 
  -2   2  11      454.38      461.56     11.66 o 
  -1   2  11     5457.25     5369.54     97.76 o 
   0   2  11      642.05      756.50     16.17 o 
   1   2  11      234.42      191.37      7.12 o 
   2   2  11      135.68      140.16      6.55 o 
   3   2  11      108.10      104.98      6.24 o 
   4   2  11      259.17      270.36     10.22 o 
   5   2  11       87.03       88.93      7.83 o 
   6   2  11      110.86       94.99      8.30 o 
   7   2  11      194.05      201.71     34.46 o 
   8   2  11       57.31       65.84     12.00 o 
  -9   3  11        7.55        9.41      8.37 o 
  -8   3  11       59.19       65.57      8.91 o 
  -7   3  11      107.42      102.39      9.79 o 
  -6   3  11     1189.22     1259.73     40.16 o 
  -5   3  11      516.68      471.47     15.14 o 
  -4   3  11     2479.51     2443.41     46.59 o 
  -3   3  11      728.53      804.89     18.43 o 
  -2   3  11      556.21      508.68     13.61 o 
  -1   3  11      697.13      690.60     15.77 o 
   0   3  11      702.04      673.53     15.59 o 
   1   3  11      161.82      161.11      8.19 o 
   2   3  11     1582.03     1616.39     31.78 o 
   3   3  11      647.15      675.64     16.70 o 
   4   3  11      226.88      248.66     14.63 o 
   5   3  11       48.50       45.70      7.09 o 
   6   3  11      575.46      590.18     21.70 o 
   7   3  11        0.10        7.51      7.53 o 
   8   3  11      163.53      211.43     19.20 o 
  -9   4  11       57.85       78.08     15.33 o 
  -8   4  11        3.25        7.44      6.39 o 
  -7   4  11       96.57       99.66     10.53 o 
  -6   4  11      105.61       90.16      9.50 o 
  -5   4  11     2078.27     2115.85     59.78 o 
  -4   4  11      358.68      401.22     17.07 o 
  -3   4  11     2841.69     2943.23     53.89 o 
  -2   4  11        8.44        5.43      2.67 o 
  -1   4  11       35.90       47.35      4.42 o 
   0   4  11        2.88        8.89      3.07 o 
   1   4  11      139.84      131.89     11.27 o 
   2   4  11       82.14       72.64      5.69 o 
   3   4  11      705.85      713.91     17.80 o 
   4   4  11      244.97      257.73     18.04 o 
   5   4  11      693.72      661.04     23.09 o 
   6   4  11       28.70       15.81      6.30 o 
   7   4  11      180.44      183.45     14.52 o 
   8   4  11       39.90       43.80     14.50 o 
  -9   5  11       52.85       69.39     13.41 o 
  -8   5  11      351.37      367.83     20.58 o 
  -7   5  11       40.26       29.82      7.59 o 
  -6   5  11       39.39       59.36      8.29 o 
  -5   5  11        0.09       -2.55      4.76 o 
  -4   5  11       18.68       18.96      5.72 o 
  -3   5  11      114.72      125.48      8.43 o 
  -2   5  11     2314.69     2370.44     44.82 o 
  -1   5  11        1.80       -0.37      2.92 o 
   0   5  11     2245.98     2156.74     41.26 o 
   1   5  11      298.53      307.72     10.93 o 
   2   5  11      278.23      278.06     12.18 o 
   3   5  11      500.64      438.93     17.91 o 
   4   5  11      426.53      417.78     18.24 o 
   5   5  11        0.10        7.17      4.97 o 
   6   5  11       51.00       49.75     11.71 o 
   7   5  11        2.76        2.95      7.03 o 
  -8   6  11        0.08       10.46      8.25 o 
  -7   6  11      458.96      456.63     26.51 o 
  -6   6  11       50.42       69.15      9.58 o 
  -5   6  11      237.91      265.91     35.09 o 
  -4   6  11       14.62       18.14      6.04 o 
  -3   6  11      168.82      195.84     11.21 o 
  -2   6  11      162.36      178.07     19.26 o 
  -1   6  11      570.35      560.33     17.03 o 
   0   6  11       13.68       13.70      4.14 o 
   1   6  11      304.94      262.86     12.12 o 
   2   6  11      408.78      396.63     21.55 o 
   3   6  11       75.91       75.50     13.15 o 
   4   6  11      125.00      123.94     11.26 o 
   5   6  11      105.22      110.53     11.24 o 
   6   6  11        8.44       22.90      7.84 o 
   7   6  11       94.94      104.19     14.89 o 
  -7   7  11        0.34        3.36      7.93 o 
  -6   7  11      795.47      895.75     31.43 o 
  -5   7  11       53.32       50.50      8.71 o 
  -4   7  11      617.42      645.45     24.24 o 
  -3   7  11      191.99      211.77     14.17 o 
  -2   7  11      121.35      135.14      9.60 o 
  -1   7  11       10.06        7.69      5.37 o 
   0   7  11        1.11        3.52      5.23 o 
   1   7  11        2.98        6.21      4.44 o 
   2   7  11      199.66      196.59     13.39 o 
   3   7  11       35.48       25.45      6.71 o 
   4   7  11      514.41      527.34     22.42 o 
   5   7  11        8.52       20.61      7.60 o 
   6   7  11      111.17      125.82     13.88 o 
  -6   8  11      103.17      122.50     14.01 o 
  -5   8  11       72.37       74.66     10.85 o 
  -4   8  11       50.27       59.43      9.85 o 
  -3   8  11      467.63      410.03     25.91 o 
  -2   8  11      169.53      206.10     18.41 o 
  -1   8  11      635.21      601.48     22.27 o 
   0   8  11        0.70        4.54      5.59 o 
   1   8  11      377.82      363.94     30.10 o 
   2   8  11       97.39      101.09     12.94 o 
   3   8  11      159.00      203.64     23.07 o 
   4   8  11        6.28        4.57      6.74 o 
   5   8  11       59.39       61.13     12.94 o 
  -5   9  11        9.26        3.70     12.66 o 
  -4   9  11       17.10       15.60      9.98 o 
  -3   9  11        0.96       14.99      9.48 o 
  -2   9  11      458.17      389.40     23.70 o 
  -1   9  11       33.99       33.05      8.64 o 
   0   9  11      509.53      512.51     22.19 o 
   1   9  11        6.70       17.41      8.81 o 
   2   9  11      113.34      154.52     16.11 o 
   3   9  11        0.31        1.49      8.77 o 
  -1  10  11       35.95       36.91     10.87 o 
   0  10  11       25.91       24.59     10.54 o 
 -10   0  12       14.41       27.93     13.25 o 
  -8   0  12      912.39      910.77     40.62 o 
  -6   0  12      199.91      197.11     12.93 o 
  -4   0  12      188.27      154.39     11.76 o 
  -2   0  12      358.44      361.55     14.26 o 
   0   0  12     2379.05     2287.24     74.70 o 
   2   0  12      337.00      330.03     13.72 o 
   4   0  12      682.65      657.58     62.63 o 
   6   0  12       64.60       39.92     11.55 o 
   8   0  12       53.68       51.84     12.96 o 
 -10   1  12       32.47       28.16     10.92 o 
  -9   1  12       17.58       34.86      9.31 o 
  -8   1  12      226.72      238.84     14.65 o 
  -7   1  12        3.13       11.29      5.18 o 
  -6   1  12      138.15      152.23      8.29 o 
  -5   1  12      740.12      722.02     26.39 o 
  -4   1  12      406.76      431.97     11.99 o 
  -3   1  12     1274.77     1249.73     24.92 o 
  -2   1  12     3556.99     3392.77     59.09 o 
  -1   1  12      949.86      877.96     24.39 o 
   0   1  12      626.22      683.17     16.63 o 
   1   1  12     2208.15     2217.05     40.18 o 
   2   1  12      144.07      171.46      9.39 o 
   3   1  12      757.83      689.77     16.44 o 
   4   1  12      194.94      214.54      9.63 o 
   5   1  12      260.51      253.94     13.38 o 
   6   1  12       81.10       62.65     10.11 o 
   7   1  12      132.04      119.75     11.22 o 
   8   1  12       13.86       27.39      9.19 o 
 -10   2  12      125.84      157.87     36.19 o 
  -9   2  12        0.06       -0.63      8.74 o 
  -8   2  12       40.81       32.48      8.49 o 
  -7   2  12      719.55      697.74     23.16 o 
  -6   2  12       18.32       22.86      4.62 o 
  -5   2  12      557.35      510.75     14.87 o 
  -4   2  12     3934.91     4011.04     70.71 o 
  -3   2  12       75.50      105.89      6.00 o 
  -2   2  12     2669.77     2598.66     48.43 o 
  -1   2  12      760.25      881.44     29.63 o 
   0   2  12      305.95      342.17      9.42 o 
   1   2  12      315.59      327.22      9.46 o 
   2   2  12      453.48      418.01     11.50 o 
   3   2  12      293.42      294.29     10.92 o 
   4   2  12     2132.66     2162.85     42.31 o 
   5   2  12        1.04       -3.21      3.70 o 
   6   2  12      459.20      441.90     17.23 o 
   7   2  12       68.00       84.49     14.47 o 
   8   2  12      186.53      193.38     17.85 o 
  -9   3  12      290.38      308.71     24.64 o 
  -8   3  12       22.02       29.31      7.29 o 
  -7   3  12      201.30      189.95     16.77 o 
  -6   3  12      295.70      292.98     15.23 o 
  -5   3  12       24.52       26.11      4.84 o 
  -4   3  12      650.42      690.10     17.22 o 
  -3   3  12      105.15      107.77      6.39 o 
  -2   3  12     1283.39     1376.05     27.53 o 
  -1   3  12     2157.81     2224.83     41.04 o 
   0   3  12        2.28        4.05      2.61 o 
   1   3  12     1530.07     1431.85     28.53 o 
   2   3  12      963.15     1035.97     22.49 o 
   3   3  12       51.96       55.37      5.15 o 
   4   3  12       60.92       63.24      6.32 o 
   5   3  12      250.76      252.19     14.24 o 
   6   3  12       23.51       29.68      6.94 o 
   7   3  12      294.13      260.48     22.68 o 
   8   3  12       10.77       16.78      9.69 o 
  -9   4  12       83.64       80.81     13.57 o 
  -8   4  12      255.23      259.13     16.95 o 
  -7   4  12       76.62       77.91      9.30 o 
  -6   4  12      358.61      367.66     17.28 o 
  -5   4  12       83.79       80.10     14.18 o 
  -4   4  12       17.95       16.04      4.65 o 
  -3   4  12      120.30      130.11     11.59 o 
  -2   4  12      388.99      367.23     12.18 o 
  -1   4  12      707.34      752.56     17.71 o 
   0   4  12     2674.57     2756.38     50.41 o 
   1   4  12        0.68       -1.36      2.66 o 
   2   4  12      323.25      353.77     11.55 o 
   3   4  12      853.90      821.59     22.12 o 
   4   4  12       39.26       44.16      6.54 o 
   5   4  12        1.29        8.37      5.12 o 
   6   4  12      156.03      188.19     16.42 o 
   7   4  12       92.27      101.47     11.39 o 
   8   4  12      119.48      147.33     20.95 o 
  -8   5  12      136.38      156.37     19.65 o 
  -7   5  12      183.14      202.64     15.03 o 
  -6   5  12        0.06       -6.89      5.20 o 
  -5   5  12     1384.32     1385.60     38.67 o 
  -4   5  12        2.77       -4.84      5.12 o 
  -3   5  12     2803.96     2760.85     56.79 o 
  -2   5  12       27.47       29.55      4.25 o 
  -1   5  12       76.12       73.11      5.78 o 
   0   5  12        8.11       11.07      3.50 o 
   1   5  12      361.16      366.65     13.41 o 
   2   5  12      121.90      133.91      8.92 o 
   3   5  12      654.13      663.12     35.34 o 
   4   5  12      197.00      247.43     15.13 o 
   5   5  12      462.51      501.47     21.77 o 
   6   5  12       10.76       22.30      7.73 o 
   7   5  12      126.81      156.89     14.75 o 
  -8   6  12      354.08      385.03     33.05 o 
  -7   6  12       37.92       38.28      9.59 o 
  -6   6  12      804.36      834.50     29.03 o 
  -5   6  12      292.43      304.13     17.24 o 
  -4   6  12      798.73      835.97     27.28 o 
  -3   6  12      184.07      171.67     10.46 o 
  -2   6  12      297.34      290.33     12.45 o 
  -1   6  12     1410.11     1351.62     31.80 o 
   0   6  12      572.31      537.24     16.77 o 
   1   6  12        8.73       10.78      4.32 o 
   2   6  12      406.96      376.70     16.96 o 
   3   6  12      569.18      548.68     20.74 o 
   4   6  12      173.69      213.22     14.70 o 
   5   6  12       48.91       56.51      8.93 o 
   6   6  12      233.46      269.30     18.55 o 
  -7   7  12      661.70      661.40     27.93 o 
  -6   7  12       73.86       81.39     11.04 o 
  -5   7  12       51.56       41.59     10.01 o 
  -4   7  12       25.50       25.33      7.33 o 
  -3   7  12       20.81       24.68      6.72 o 
  -2   7  12      145.36      152.92     11.21 o 
  -1   7  12      597.48      578.33     20.76 o 
   0   7  12      149.94      127.82     10.83 o 
   1   7  12     1622.55     1519.83     36.20 o 
   2   7  12       10.43       13.05      5.75 o 
   3   7  12      135.74      155.02     12.81 o 
   4   7  12        6.96        8.95      6.65 o 
   5   7  12        4.57       14.12      7.94 o 
   6   7  12        1.30        0.97     10.16 o 
  -6   8  12       98.17       82.32     14.08 o 
  -5   8  12      123.70      139.12     13.80 o 
  -4   8  12      236.24      254.09     17.20 o 
  -3   8  12        4.86       14.01      7.59 o 
  -2   8  12      239.75      222.11     17.32 o 
  -1   8  12      138.38      136.29     12.06 o 
   0   8  12       38.03       26.45      7.09 o 
   1   8  12       18.52       19.51      8.95 o 
   2   8  12       89.41      112.91     13.51 o 
   3   8  12        7.32        6.53      7.01 o 
   4   8  12      366.71      407.31     25.33 o 
  -4   9  12        0.05       -7.84      8.65 o 
  -3   9  12      234.57      249.06     20.29 o 
  -2   9  12       72.38       80.97     15.21 o 
  -1   9  12      302.38      287.51     17.74 o 
   0   9  12       34.54       22.37      8.97 o 
   1   9  12       40.86       42.86      9.94 o 
   2   9  12       66.92       54.53     11.49 o 
   3   9  12      337.31      388.85     60.11 o 
  -9   0  13        1.62        4.46      9.89 o 
  -7   0  13      136.56      157.25     16.39 o 
  -5   0  13     2165.49     2090.44     56.82 o 
  -3   0  13     5255.29     5323.43    128.22 o 
  -1   0  13     2121.14     2171.95     72.41 o 
   1   0  13     2890.24     2818.83     90.70 o 
   3   0  13      883.48      859.29     32.09 o 
   5   0  13      904.37      759.82     27.04 o 
   7   0  13      433.41      425.08     77.27 o 
 -10   1  13       59.59       66.72     16.07 o 
  -9   1  13        1.87        4.14      7.72 o 
  -8   1  13      143.29      136.56     11.48 o 
  -7   1  13       32.67       31.71      5.50 o 
  -6   1  13      508.20      510.65     18.22 o 
  -5   1  13      316.65      339.55     12.15 o 
  -4   1  13      671.22      693.66     16.59 o 
  -3   1  13        0.18        3.10      2.66 o 
  -2   1  13     2240.88     2403.57     65.03 o 
  -1   1  13      618.57      550.94     17.99 o 
   0   1  13     2170.54     2189.78     51.58 o 
   1   1  13      171.23      171.94     10.21 o 
   2   1  13      784.56      759.79     19.47 o 
   3   1  13        0.63        7.46      5.22 o 
   4   1  13      383.69      352.22     12.79 o 
   5   1  13      410.40      344.55     16.66 o 
   6   1  13       31.19       30.44      6.86 o 
   7   1  13        2.06       -6.84      5.43 o 
   8   1  13      102.23       97.46     23.57 o 
  -9   2  13      338.51      327.64     33.80 o 
  -8   2  13        0.52       -8.48      6.23 o 
  -7   2  13       67.10       63.17      8.27 o 
  -6   2  13        3.50        4.52      3.84 o 
  -5   2  13       17.26       17.02      4.02 o 
  -4   2  13       12.18       10.09      3.42 o 
  -3   2  13        1.93        3.01      3.09 o 
  -2   2  13      428.87      462.14     21.03 o 
  -1   2  13      229.88      277.25     14.37 o 
   0   2  13       27.17       34.24      4.03 o 
   1   2  13     1406.65     1377.33     30.63 o 
   2   2  13       94.77      110.93      7.17 o 
   3   2  13      913.07      901.73     20.58 o 
   4   2  13      138.38      149.85     11.14 o 
   5   2  13       28.00       23.09      5.09 o 
   6   2  13        0.38       -3.36      4.92 o 
   7   2  13       38.54       23.88     10.48 o 
   8   2  13       95.89       95.13     25.22 o 
  -9   3  13        1.19        8.03      8.57 o 
  -8   3  13       35.54       28.58      7.46 o 
  -7   3  13        3.01       14.50      5.99 o 
  -6   3  13       89.63       87.77      8.85 o 
  -5   3  13      496.73      436.27     13.93 o 
  -4   3  13      251.33      224.68      9.77 o 
  -3   3  13       29.00       27.88      4.04 o 
  -2   3  13     1379.72     1311.21     33.92 o 
  -1   3  13      462.95      477.31     22.01 o 
   0   3  13      552.17      525.25     17.10 o 
   1   3  13     1150.70     1181.24     27.51 o 
   2   3  13       16.30       18.04      3.64 o 
   3   3  13      200.16      214.55     11.50 o 
   4   3  13       35.73       36.38      5.21 o 
   5   3  13      117.34      103.98      9.69 o 
   6   3  13      321.01      299.05     19.48 o 
   7   3  13       56.00       75.98     15.40 o 
   8   3  13      132.96      156.15     32.15 o 
  -9   4  13      135.90      145.13     48.31 o 
  -8   4  13       47.06       29.65      7.95 o 
  -7   4  13      150.47      199.97     14.18 o 
  -6   4  13       85.05       97.44     11.07 o 
  -5   4  13      142.95      171.26     19.78 o 
  -4   4  13     1468.58     1366.54     34.85 o 
  -3   4  13     1359.35     1426.42     29.71 o 
  -2   4  13      805.63      837.07     21.17 o 
  -1   4  13      741.52      727.94     17.47 o 
   0   4  13     1615.76     1629.98     34.74 o 
   1   4  13        8.47       14.44      3.54 o 
   2   4  13        2.57        0.39      3.03 o 
   3   4  13       17.92       13.99      4.53 o 
   4   4  13      655.53      647.85     22.36 o 
   5   4  13      534.95      525.05     24.21 o 
   6   4  13        6.52        8.80      7.57 o 
   7   4  13      230.97      209.46     23.04 o 
  -8   5  13      400.25      394.02     31.20 o 
  -7   5  13        0.00        0.38      6.01 o 
  -6   5  13     1002.51     1014.66     32.08 o 
  -5   5  13      586.55      643.51     23.39 o 
  -4   5  13      527.21      536.24     19.94 o 
  -3   5  13      541.36      535.69     16.89 o 
  -2   5  13        1.64        0.83      3.31 o 
  -1   5  13      295.10      296.04     14.52 o 
   0   5  13      630.39      637.93     24.19 o 
   1   5  13       69.81       69.76      6.05 o 
   2   5  13     2227.15     2165.04     46.54 o 
   3   5  13      330.84      310.33     15.76 o 
   4   5  13      225.92      255.95     18.21 o 
   5   5  13        7.94        9.71      6.79 o 
   6   5  13       29.17       44.38     10.95 o 
   7   5  13        5.21       17.00     18.12 o 
  -8   6  13        0.41       -1.73     12.10 o 
  -7   6  13      889.08      857.91     36.13 o 
  -6   6  13       31.90       24.91      7.67 o 
  -5   6  13     1112.58     1132.05     34.68 o 
  -4   6  13       17.42       12.30      5.77 o 
  -3   6  13       25.68       15.38      5.97 o 
  -2   6  13       46.07       40.84      9.15 o 
  -1   6  13      536.07      527.06     16.81 o 
   0   6  13      921.71      846.69     22.89 o 
   1   6  13      503.68      507.68     24.37 o 
   2   6  13      105.16      111.27     10.37 o 
   3   6  13      215.57      207.56     16.26 o 
   4   6  13      114.43      121.36     14.65 o 
   5   6  13      182.66      200.00     17.77 o 
   6   6  13        0.43       -2.95      8.68 o 
  -7   7  13        0.61        0.91      9.67 o 
  -6   7  13      354.29      383.05     33.37 o 
  -5   7  13       35.65       42.02      8.30 o 
  -4   7  13      668.47      696.95     25.29 o 
  -3   7  13       49.94       60.18      8.36 o 
  -2   7  13      725.02      738.64     21.87 o 
  -1   7  13       78.43       78.81     13.14 o 
   0   7  13      129.18      127.64     15.07 o 
   1   7  13       24.34       21.54      7.28 o 
   2   7  13        1.73       13.85      8.57 o 
   3   7  13        0.12        5.80      7.20 o 
   4   7  13      434.89      506.43     47.75 o 
   5   7  13      166.48      181.14     18.17 o 
  -6   8  13        6.30       20.70     13.95 o 
  -5   8  13       63.81       85.29     15.42 o 
  -4   8  13        4.28       16.56      8.89 o 
  -3   8  13      110.62       88.71     33.51 o 
  -2   8  13      218.04      196.30     19.08 o 
  -1   8  13      188.02      214.23     17.28 o 
   0   8  13      140.90      121.81     15.68 o 
   1   8  13      293.50      271.46     23.54 o 
   2   8  13       48.67       35.87     12.08 o 
   3   8  13      420.29      422.38     26.40 o 
   4   8  13      196.52      221.18     20.05 o 
  -4   9  13        6.70       18.72     17.64 o 
  -3   9  13       24.57        6.53     12.16 o 
  -2   9  13        4.11       10.41     24.43 o 
  -1   9  13        2.10       -3.41      9.10 o 
   0   9  13      202.51      210.28     28.60 o 
   1   9  13       25.93       18.18     12.40 o 
   2   9  13      320.47      302.21     27.29 o 
 -10   0  14       18.89       47.23     18.84 o 
  -8   0  14      714.49      740.13     52.56 o 
  -6   0  14      727.24      750.19     69.17 o 
  -4   0  14       16.39       14.05      5.87 o 
  -2   0  14        7.34       17.12      6.05 o 
   0   0  14     1055.15      921.09     37.24 o 
   2   0  14      789.75      851.91     52.80 o 
   4   0  14      374.67      320.51     20.81 o 
   6   0  14       14.30        6.17     11.87 o 
   8   0  14       53.02       62.78     19.16 o 
  -9   1  14       17.94        2.61     13.95 o 
  -8   1  14      125.37      125.96     18.30 o 
  -7   1  14       40.88       49.91      8.72 o 
  -6   1  14       59.37       53.61      6.96 o 
  -5   1  14      300.32      311.83     20.51 o 
  -4   1  14      866.74      930.47     29.56 o 
  -3   1  14     2090.90     2052.35     91.57 o 
  -2   1  14        0.21        6.01      3.60 o 
  -1   1  14      975.39      889.70     44.47 o 
   0   1  14        2.59        9.51      3.22 o 
   1   1  14      243.98      258.04     12.70 o 
   2   1  14      235.56      241.30     12.69 o 
   3   1  14     1199.38     1186.45     32.61 o 
   4   1  14       34.00       36.86      5.84 o 
   5   1  14      123.46       99.21     11.14 o 
   6   1  14       88.95      103.36     15.55 o 
   7   1  14       78.44       86.77     15.55 o 
   8   1  14       65.17       79.58     22.65 o 
  -9   2  14       26.25       39.61     18.16 o 
  -8   2  14        1.23       -4.13     12.71 o 
  -7   2  14       12.41        9.35      5.37 o 
  -6   2  14       67.92       72.89      7.95 o 
  -5   2  14      334.94      305.10     17.00 o 
  -4   2  14     1506.98     1433.39     37.61 o 
  -3   2  14      117.76      110.60      8.83 o 
  -2   2  14     3783.44     3683.77    114.40 o 
  -1   2  14      200.08      206.41     11.60 o 
   0   2  14     2316.42     2229.78     53.26 o 
   1   2  14       46.39       45.33      5.72 o 
   2   2  14      507.84      478.51     17.20 o 
   3   2  14       40.28       39.93      5.90 o 
   4   2  14      180.91      199.80     12.16 o 
   5   2  14        6.38        0.87      5.40 o 
   6   2  14      304.74      311.53     19.67 o 
   7   2  14       14.12       37.44     17.88 o 
   8   2  14       97.02       70.48     22.45 o 
  -9   3  14      240.39      315.34     41.05 o 
  -8   3  14       35.74       38.63     11.85 o 
  -7   3  14     1143.73     1016.33     45.26 o 
  -6   3  14       73.23       69.16     10.14 o 
  -5   3  14      294.63      338.15     13.40 o 
  -4   3  14      558.53      581.90     21.33 o 
  -3   3  14      103.11      103.18     16.88 o 
  -2   3  14      122.57      115.05      9.22 o 
  -1   3  14     2791.97     2710.41     63.04 o 
   0   3  14      570.99      559.17     18.98 o 
   1   3  14     1816.13     1776.44     51.64 o 
   2   3  14     1088.89     1073.38     30.25 o 
   3   3  14      166.19      177.34     11.45 o 
   4   3  14      211.01      222.38     15.95 o 
   5   3  14      231.31      241.42     21.66 o 
   6   3  14      100.24       79.24     13.67 o 
   7   3  14       32.94       41.61     18.92 o 
  -8   4  14      296.85      322.07     27.91 o 
  -7   4  14       11.35        8.46      7.52 o 
  -6   4  14      309.15      321.43     24.54 o 
  -5   4  14       80.68       87.55     10.72 o 
  -4   4  14      102.10      111.12      9.66 o 
  -3   4  14     1588.85     1435.07     52.47 o 
  -2   4  14      242.23      255.88     22.62 o 
  -1   4  14      275.83      265.55     13.68 o 
   0   4  14      438.17      419.79     16.28 o 
   1   4  14      212.55      210.43     12.44 o 
   2   4  14     1054.09     1059.95     33.60 o 
   3   4  14        0.19       -6.38      4.33 o 
   4   4  14      764.10      793.48     40.05 o 
   5   4  14        1.21       -1.29      6.64 o 
   6   4  14       30.16       35.10     18.50 o 
   7   4  14       42.82       30.83     12.19 o 
  -8   5  14        6.98        3.58     12.05 o 
  -7   5  14        7.99        4.82     10.96 o 
  -6   5  14       14.68       14.04      7.50 o 
  -5   5  14      681.33      671.92     34.02 o 
  -4   5  14      900.47      849.10     40.02 o 
  -3   5  14      737.42      741.35     23.93 o 
  -2   5  14      260.38      277.31     13.98 o 
  -1   5  14       71.13       84.73      9.95 o 
   0   5  14      105.46      121.71      9.90 o 
   1   5  14        2.34       -1.63      4.13 o 
   2   5  14       85.48       71.89      9.41 o 
   3   5  14       34.67       59.00     10.99 o 
   4   5  14        1.34       10.32      7.77 o 
   5   5  14      226.76      321.46     65.57 o 
   6   5  14       65.71      107.86     32.55 o 
  -7   6  14       56.64       52.51     13.93 o 
  -6   6  14      233.59      222.54     22.96 o 
  -5   6  14       57.16       71.46     11.15 o 
  -4   6  14      214.94      222.17     25.90 o 
  -3   6  14      173.95      171.43     12.26 o 
  -2   6  14       24.88       36.81      6.59 o 
  -1   6  14       65.62       69.90      9.76 o 
   0   6  14        4.05        6.42      5.58 o 
   1   6  14      513.51      448.03     30.62 o 
   2   6  14      196.17      225.81     21.17 o 
   3   6  14       48.12       44.71     10.44 o 
   4   6  14      136.99      131.30     17.28 o 
   5   6  14      258.25      244.23     24.46 o 
   6   6  14      230.13      266.47     27.39 o 
  -7   7  14      290.62      338.51     44.94 o 
  -6   7  14       23.59       43.85     27.80 o 
  -5   7  14      213.19      227.13     35.86 o 
  -4   7  14       55.57       44.30     12.03 o 
  -3   7  14        3.46        0.37      8.15 o 
  -2   7  14       30.16       30.00      8.51 o 
  -1   7  14       47.14       27.50     15.43 o 
   0   7  14       40.46       30.09     11.27 o 
   1   7  14      574.39      570.32     29.65 o 
   2   7  14        8.37        6.95      8.25 o 
   3   7  14      421.39      384.07     29.09 o 
   4   7  14       37.44       47.90     12.71 o 
   5   7  14       83.67       92.42     17.47 o 
  -5   8  14      191.95      204.50     32.87 o 
  -4   8  14      180.37      198.51     39.19 o 
  -3   8  14      194.10      124.08     28.54 o 
  -2   8  14      204.02      208.13     21.70 o 
  -1   8  14       19.83       42.03     12.11 o 
   0   8  14      145.20      148.62     18.95 o 
   1   8  14       84.59       74.45     21.05 o 
   2   8  14      107.49       98.66     23.05 o 
   3   8  14       10.80       15.53     11.23 o 
   4   8  14       94.46       94.09     25.38 o 
  -3   9  14      250.27      200.13     35.76 o 
  -2   9  14        0.43      -18.16     15.59 o 
  -1   9  14      544.88      556.49     90.38 o 
   0   9  14        7.79       -8.38     15.63 o 
   1   9  14      145.73      157.99     29.91 o 
  -9   0  15       60.34       36.20     17.24 o 
  -7   0  15       10.69        4.45     10.06 o 
  -5   0  15      121.16      129.11     14.22 o 
  -3   0  15     2349.28     2357.55    109.80 o 
  -1   0  15     3515.39     3315.22    194.45 o 
   1   0  15      232.20      243.82     17.85 o 
   3   0  15       60.01       33.30      7.92 o 
   5   0  15      585.76      539.89     63.56 o 
   7   0  15      141.07      140.75     27.34 o 
  -9   1  15        7.45       26.58     16.00 o 
  -8   1  15      155.14      181.05     20.00 o 
  -7   1  15       44.84       40.42     10.79 o 
  -6   1  15     1069.82     1018.68     30.31 o 
  -5   1  15      149.53      132.27     11.96 o 
  -4   1  15     1128.90     1116.42     31.54 o 
  -3   1  15      983.49      911.33     26.81 o 
  -2   1  15      754.60      733.83     25.79 o 
  -1   1  15       25.39       20.15      4.46 o 
   0   1  15      988.18      931.69     26.91 o 
   1   1  15       56.40       71.84      9.71 o 
   2   1  15      786.41      765.24     24.29 o 
   3   1  15       58.70       56.92      7.01 o 
   4   1  15      319.02      319.05     15.33 o 
   5   1  15      222.24      221.06     16.35 o 
   6   1  15      207.85      229.86     23.12 o 
   7   1  15       36.84       49.56     13.12 o 
  -9   2  15       53.72       57.53     20.89 o 
  -8   2  15      186.90      218.65     32.55 o 
  -7   2  15      650.41      662.97     27.43 o 
  -6   2  15       90.34       84.18     11.10 o 
  -5   2  15     1125.99     1098.12     31.79 o 
  -4   2  15       39.64       35.69      6.64 o 
  -3   2  15      323.53      317.98     14.65 o 
  -2   2  15       46.01       55.15      9.05 o 
  -1   2  15     1247.12     1221.84     37.46 o 
   0   2  15      322.42      295.56     14.38 o 
   1   2  15     1659.02     1564.66     40.51 o 
   2   2  15       17.61       19.13      4.61 o 
   3   2  15     1153.64     1127.88     36.84 o 
   4   2  15       32.24       42.56      7.99 o 
   5   2  15      334.38      406.24     24.55 o 
   6   2  15        1.89       -0.12      6.44 o 
   7   2  15       23.19       13.79     15.67 o 
  -9   3  15       68.15       47.59     19.92 o 
  -8   3  15      395.82      355.97     29.04 o 
  -7   3  15      205.75      211.27     42.68 o 
  -6   3  15       25.00       14.51      8.47 o 
  -5   3  15        4.28       -4.45      3.84 o 
  -4   3  15      272.52      297.41     19.65 o 
  -3   3  15       26.88       19.64      5.19 o 
  -2   3  15     3236.74     3196.83     73.65 o 
  -1   3  15      372.02      363.99     15.65 o 
   0   3  15     1343.08     1315.83     35.61 o 
   1   3  15       27.88       24.42      5.13 o 
   2   3  15      224.61      246.63     17.42 o 
   3   3  15      149.25      138.77     14.26 o 
   4   3  15      168.68      155.03     13.89 o 
   5   3  15       53.53       42.86     10.60 o 
   6   3  15      105.75      121.75     17.03 o 
   7   3  15        0.72       -5.25     14.95 o 
  -8   4  15       19.01        7.86     10.28 o 
  -7   4  15      119.97      112.71     30.59 o 
  -6   4  15      185.91      176.45     38.17 o 
  -5   4  15       44.73       29.21      9.28 o 
  -4   4  15      476.30      450.81     18.77 o 
  -3   4  15      995.95     1064.83     31.00 o 
  -2   4  15      960.87      905.81     27.42 o 
  -1   4  15      804.03      799.23     25.02 o 
   0   4  15      690.04      687.93     22.77 o 
   1   4  15      474.51      492.30     18.49 o 
   2   4  15     1244.97     1219.65     34.40 o 
   3   4  15       37.21       34.14      7.44 o 
   4   4  15        3.24        1.64      6.94 o 
   5   4  15       40.09       41.16     10.85 o 
   6   4  15      174.77      216.83     22.58 o 
   7   4  15      161.95      158.19     28.42 o 
  -8   5  15       18.20        8.86     11.52 o 
  -7   5  15       44.51       56.33     13.43 o 
  -6   5  15      733.11      811.22     41.65 o 
  -5   5  15       91.00       81.60     16.88 o 
  -4   5  15      110.66      105.96     14.98 o 
  -3   5  15      158.17      183.00     17.71 o 
  -2   5  15      185.98      193.47     13.77 o 
  -1   5  15        8.71       -0.23      4.14 o 
   0   5  15        2.22        2.38      4.20 o 
   1   5  15      758.25      691.15     23.39 o 
   2   5  15      564.91      626.64     33.56 o 
   3   5  15       48.72       51.87     11.17 o 
   4   5  15      643.59      671.73     56.39 o 
   5   5  15       43.59       21.17     15.07 o 
   6   5  15      186.86      220.06     25.04 o 
  -7   6  15       84.42       79.74     17.30 o 
  -6   6  15        0.34        5.51      9.87 o 
  -5   6  15      328.04      366.93     29.66 o 
  -4   6  15       80.54       97.82     19.84 o 
  -3   6  15        7.55        3.78     10.72 o 
  -2   6  15       28.42       25.66      7.13 o 
  -1   6  15        9.19        7.26      5.82 o 
   0   6  15      338.58      347.24     20.23 o 
   1   6  15      112.14      147.60     19.10 o 
   2   6  15      203.28      209.32     21.13 o 
   3   6  15      299.84      301.67     26.10 o 
   4   6  15        2.50       -0.36      7.78 o 
   5   6  15      193.34      234.03     24.97 o 
  -6   7  15        2.88        2.63     11.10 o 
  -5   7  15       57.47       66.21     15.34 o 
  -4   7  15      176.56      174.30     29.55 o 
  -3   7  15        2.37        6.69     17.52 o 
  -2   7  15      290.89      319.65     27.16 o 
  -1   7  15      136.90      170.02     36.26 o 
   0   7  15      108.21      113.85     15.57 o 
   1   7  15       97.71      111.26     16.02 o 
   2   7  15        1.49        2.70      9.68 o 
   3   7  15        0.26       11.19      9.05 o 
   4   7  15      111.54      118.49     17.79 o 
  -5   8  15       40.85       37.28     19.12 o 
  -4   8  15       88.40       73.48     24.65 o 
  -3   8  15      218.75      244.83     39.09 o 
  -2   8  15       22.25       20.96     11.95 o 
  -1   8  15       46.86       52.43     14.84 o 
   0   8  15        3.52        4.79     12.53 o 
   1   8  15       91.44       96.90     23.37 o 
   2   8  15        7.82       25.14     17.44 o 
   3   8  15      238.16      183.88     22.35 o 
  -2   9  15       15.97       17.64     18.20 o 
  -1   9  15        6.45       10.41     12.85 o 
   0   9  15      159.21      166.33     31.67 o 
   1   9  15       80.67      119.83     28.26 o 
  -8   0  16       92.95       88.80     20.00 o 
  -6   0  16     1959.94     1966.74     98.94 o 
  -4   0  16     4598.20     4631.85    145.59 o 
  -2   0  16      419.13      437.62     23.69 o 
   0   0  16      163.06      152.13     15.29 o 
   2   0  16     1775.66     1647.93     60.29 o 
   4   0  16     1153.78     1247.69     50.08 o 
   6   0  16       99.17       84.95     22.85 o 
  -9   1  16      225.54      292.21     39.25 o 
  -8   1  16      152.97      146.05     25.94 o 
  -7   1  16      124.81      132.28     13.35 o 
  -6   1  16      775.04      803.72     26.29 o 
  -5   1  16      235.82      234.83     13.78 o 
  -4   1  16      335.13      372.34     15.87 o 
  -3   1  16     1209.30     1180.79     44.72 o 
  -2   1  16     1272.14     1169.94     39.27 o 
  -1   1  16     1508.88     1466.02     40.32 o 
   0   1  16      100.45       84.04      8.00 o 
   1   1  16     1095.77     1006.57     35.37 o 
   2   1  16      780.40      807.93     25.35 o 
   3   1  16      341.59      357.36     17.76 o 
   4   1  16        8.70       18.37      9.88 o 
   5   1  16      302.82      305.16     19.62 o 
   6   1  16      194.30      216.16     22.96 o 
   7   1  16      159.39      181.47     22.81 o 
  -9   2  16        9.81       23.13     17.88 o 
  -8   2  16      409.29      380.33     42.41 o 
  -7   2  16       15.36       15.15      7.09 o 
  -6   2  16      196.73      180.93     15.21 o 
  -5   2  16       77.80       77.96      8.42 o 
  -4   2  16        1.70        5.66      3.89 o 
  -3   2  16       40.43       30.13      5.77 o 
  -2   2  16     2321.36     2294.40     55.68 o 
  -1   2  16      113.38      109.55      9.40 o 
   0   2  16     3003.24     2915.49     68.37 o 
   1   2  16       91.42       79.25      8.10 o 
   2   2  16       27.94       32.96      6.05 o 
   3   2  16        2.18        4.90      4.55 o 
   4   2  16       12.42       14.05      6.29 o 
   5   2  16        1.80        4.15      6.65 o 
   6   2  16      151.75      144.18     14.55 o 
   7   2  16        0.83        5.45     16.40 o 
  -9   3  16       99.63       94.21     24.94 o 
  -8   3  16       34.61       59.28     17.50 o 
  -7   3  16      690.12      719.42     38.56 o 
  -6   3  16      102.41       98.93     30.25 o 
  -5   3  16     1014.89      952.40     29.30 o 
  -4   3  16       83.49       56.89      7.56 o 
  -3   3  16       44.23       34.09      6.28 o 
  -2   3  16      242.06      227.62     13.42 o 
  -1   3  16      406.34      396.22     16.86 o 
   0   3  16      116.36      120.99      9.96 o 
   1   3  16     1174.26     1165.78     33.22 o 
   2   3  16      764.06      717.60     23.97 o 
   3   3  16      172.48      168.13     16.95 o 
   4   3  16       35.68       24.82      7.07 o 
   5   3  16      154.64      170.60     25.04 o 
   6   3  16       53.82       45.96     15.59 o 
   7   3  16      151.06      122.51     29.10 o 
  -8   4  16       76.04       80.78     16.01 o 
  -7   4  16       56.95       51.68     16.84 o 
  -6   4  16      165.19      190.12     26.38 o 
  -5   4  16       28.92       25.39      9.69 o 
  -4   4  16      319.64      377.71     21.54 o 
  -3   4  16      253.86      256.12     17.58 o 
  -2   4  16       81.86       71.07      8.12 o 
  -1   4  16        2.55       11.20      4.78 o 
   0   4  16      382.22      355.45     16.57 o 
   1   4  16       39.32       35.53      6.28 o 
   2   4  16      613.73      616.51     33.61 o 
   3   4  16       71.23       56.58     11.63 o 
   4   4  16      661.74      747.80     37.98 o 
   5   4  16       20.46       21.60     12.29 o 
   6   4  16      200.04      201.51     22.97 o 
  -8   5  16       12.99       -2.93     17.84 o 
  -7   5  16        6.24       11.61     11.02 o 
  -6   5  16       10.40       16.00     13.83 o 
  -5   5  16        5.42       -2.12     14.51 o 
  -4   5  16       32.70       39.01      8.51 o 
  -3   5  16      308.96      297.46     18.75 o 
  -2   5  16        1.90        1.09      4.50 o 
  -1   5  16      541.61      551.18     20.45 o 
   0   5  16      116.58      135.41     11.35 o 
   1   5  16      130.44      143.14     11.56 o 
   2   5  16       31.35       42.31      8.56 o 
   3   5  16      320.52      360.50     56.63 o 
   4   5  16       38.74       62.09     11.58 o 
   5   5  16      124.64       58.49     19.88 o 
   6   5  16        3.57      -19.28     13.75 o 
  -7   6  16       24.78       32.10     13.79 o 
  -6   6  16        2.50        7.11     10.85 o 
  -5   6  16       54.41       48.13     12.34 o 
  -4   6  16       91.77       88.59     14.21 o 
  -3   6  16       18.87       15.41      7.37 o 
  -2   6  16       94.24       96.72     11.60 o 
  -1   6  16      173.23      169.37     14.79 o 
   0   6  16        8.98       13.40      6.90 o 
   1   6  16       73.51       63.08      9.73 o 
   2   6  16      145.70      182.71     20.55 o 
   3   6  16      141.22      140.39     17.77 o 
   4   6  16      112.02      130.45     25.82 o 
   5   6  16        5.65       10.95     11.90 o 
  -6   7  16        0.95       -3.71     11.20 o 
  -5   7  16      247.20      303.51     56.27 o 
  -4   7  16        9.13       -1.71      8.88 o 
  -3   7  16      191.68      170.62     26.50 o 
  -2   7  16       25.56       20.21      7.96 o 
  -1   7  16       27.03       27.24     10.96 o 
   0   7  16       83.99       46.65     24.11 o 
   1   7  16        7.86        3.98      8.61 o 
   2   7  16       59.19       58.54     13.19 o 
   3   7  16      505.51      481.53     43.44 o 
   4   7  16       42.13       45.85     13.68 o 
  -4   8  16      152.78      144.92     31.03 o 
  -3   8  16      138.95      184.93     34.60 o 
  -2   8  16      154.02      159.70     21.25 o 
  -1   8  16        7.76       12.78     12.51 o 
   0   8  16      107.79      109.38     28.64 o 
   1   8  16      344.49      312.30     40.25 o 
   2   8  16       76.67       63.54     23.05 o 
  -9   0  17      243.91      235.08     34.04 o 
  -7   0  17      468.95      446.88     38.04 o 
  -5   0  17      241.89      236.45     20.55 o 
  -3   0  17       51.93       42.31      9.20 o 
  -1   0  17     1367.38     1326.22     51.25 o 
   1   0  17     1593.96     1664.47     61.29 o 
   3   0  17       32.28       23.18      8.92 o 
   5   0  17       11.23       27.14     15.55 o 
   7   0  17      124.56      130.21     28.70 o 
  -9   1  17       17.39        3.21     14.51 o 
  -8   1  17       83.16       94.83     15.02 o 
  -7   1  17        5.06       12.18      6.89 o 
  -6   1  17     1020.59     1001.88     31.02 o 
  -5   1  17       56.89       58.61      7.77 o 
  -4   1  17     2145.18     1945.45     49.72 o 
  -3   1  17      252.74      264.29     17.05 o 
  -2   1  17      644.61      613.01     21.32 o 
  -1   1  17      378.24      376.19     16.26 o 
   0   1  17      619.66      551.02     19.64 o 
   1   1  17       20.73       20.42      4.71 o 
   2   1  17      534.66      516.58     19.36 o 
   3   1  17      404.60      419.96     30.86 o 
   4   1  17      351.10      339.36     17.50 o 
   5   1  17       50.11       52.97     13.75 o 
   6   1  17      165.14      175.83     22.03 o 
   7   1  17       66.80       69.91     15.57 o 
  -9   2  17       70.69      102.79     27.18 o 
  -8   2  17       12.69       17.39     11.87 o 
  -7   2  17      436.61      402.07     36.61 o 
  -6   2  17      542.15      542.91     24.70 o 
  -5   2  17     1004.36      972.59     30.22 o 
  -4   2  17        5.13        8.16      4.84 o 
  -3   2  17     1219.66     1166.45     33.59 o 
  -2   2  17     1455.66     1364.12     37.40 o 
  -1   2  17       71.35       84.25      8.44 o 
   0   2  17      223.53      219.93     13.39 o 
   1   2  17      177.81      184.61     12.47 o 
   2   2  17      251.56      272.01     25.63 o 
   3   2  17      989.78      989.85     48.12 o 
   4   2  17       29.73       23.84      8.00 o 
   5   2  17      307.32      281.09     33.83 o 
   6   2  17       55.21       64.38     20.97 o 
   7   2  17      128.17      175.79     33.84 o 
  -8   3  17      554.74      517.95     52.40 o 
  -7   3  17        8.58        8.24      9.72 o 
  -6   3  17       90.72       79.58     22.75 o 
  -5   3  17       69.13       67.41     13.51 o 
  -4   3  17       92.39       79.72     10.41 o 
  -3   3  17      257.81      269.46     15.10 o 
  -2   3  17       22.91       28.31      5.77 o 
  -1   3  17      724.98      711.25     23.94 o 
   0   3  17     1624.73     1571.02     42.10 o 
   1   3  17       53.46       73.66     14.47 o 
   2   3  17     1029.52      980.42     30.21 o 
   3   3  17      169.24      188.42     13.18 o 
   4   3  17        5.11       12.17      6.53 o 
   5   3  17       29.99       21.78     19.98 o 
   6   3  17       20.78       21.12     10.58 o 
  -8   4  17        0.01       -4.86     10.62 o 
  -7   4  17      162.72      109.32     23.17 o 
  -6   4  17      113.77      100.03     16.05 o 
  -5   4  17       42.89       40.30     11.47 o 
  -4   4  17      869.92      851.74     32.89 o 
  -3   4  17       14.36        8.51      4.85 o 
  -2   4  17       30.43       33.43      8.18 o 
  -1   4  17      340.95      339.93     17.17 o 
   0   4  17      159.21      142.24     12.46 o 
   1   4  17      733.50      781.50     26.22 o 
   2   4  17      713.61      685.88     24.17 o 
   3   4  17      101.27      126.90     16.25 o 
   4   4  17      144.77      166.80     21.09 o 
   5   4  17        5.19        9.36      9.21 o 
   6   4  17       54.94       72.36     16.11 o 
  -7   5  17        4.51       14.03     12.10 o 
  -6   5  17       67.73       56.77     18.28 o 
  -5   5  17      102.52       98.58     15.89 o 
  -4   5  17      276.25      260.84     18.47 o 
  -3   5  17      120.12       96.27     11.70 o 
  -2   5  17      492.05      498.65     19.86 o 
  -1   5  17       25.77       21.32      6.90 o 
   0   5  17        3.47        5.91      4.99 o 
   1   5  17       13.46       17.21      6.04 o 
   2   5  17      140.07      158.02     14.55 o 
   3   5  17      146.56      169.23     22.95 o 
   4   5  17      631.23      684.13     37.70 o 
   5   5  17        1.81       -3.56     10.04 o 
  -6   6  17       75.87      109.50     19.57 o 
  -5   6  17      310.22      364.45     41.69 o 
  -4   6  17        9.12       15.84     13.35 o 
  -3   6  17      292.85      303.48     20.34 o 
  -2   6  17      169.63      169.08     15.48 o 
  -1   6  17      405.24      363.48     29.81 o 
   0   6  17       30.89       33.57      8.44 o 
   1   6  17      159.51      151.64     14.39 o 
   2   6  17      319.76      301.57     26.38 o 
   3   6  17      229.83      214.72     22.94 o 
   4   6  17      100.04      119.10     18.18 o 
  -5   7  17       42.18       57.26     15.50 o 
  -4   7  17       17.99       21.17     12.27 o 
  -3   7  17        1.38       -0.80     11.55 o 
  -2   7  17      207.58      175.35     19.77 o 
  -1   7  17        2.37       -1.04      8.51 o 
   0   7  17      442.48      395.54     71.50 o 
   1   7  17      124.28      101.03     15.88 o 
   2   7  17      163.42      143.82     19.15 o 
   3   7  17        6.68        3.93     11.37 o 
  -4   8  17       34.70       15.11     17.32 o 
  -3   8  17       37.53       24.65     22.21 o 
  -2   8  17       39.15       51.83     15.60 o 
  -1   8  17       91.40       75.30     16.09 o 
   0   8  17      185.94      254.13     36.28 o 
   1   8  17       36.68       15.92     18.44 o 
  -8   0  18       36.64       31.43     14.55 o 
  -6   0  18      938.58      891.32     41.33 o 
  -4   0  18     5331.95     4889.20    154.85 o 
  -2   0  18     1800.69     1687.64     62.92 o 
   0   0  18        3.56       11.75     10.02 o 
   2   0  18      262.08      267.99     21.46 o 
   4   0  18      489.21      497.13     29.00 o 
   6   0  18      323.00      369.66     44.30 o 
  -9   1  18       78.74       76.53     23.13 o 
  -8   1  18        4.61        8.49      9.34 o 
  -7   1  18      362.38      335.07     63.46 o 
  -6   1  18      276.96      270.00     16.07 o 
  -5   1  18      627.46      611.85     23.72 o 
  -4   1  18        0.13        0.37      6.32 o 
  -3   1  18      641.86      665.69     23.18 o 
  -2   1  18     1437.43     1302.46     36.62 o 
  -1   1  18      222.25      208.75     14.66 o 
   0   1  18     1274.63     1234.92     34.93 o 
   1   1  18      154.46      147.83     11.28 o 
   2   1  18       49.12       53.48     10.09 o 
   3   1  18      639.53      637.30     23.16 o 
   4   1  18      253.60      231.36     18.47 o 
   5   1  18      173.25      207.27     37.23 o 
   6   1  18       14.56       23.14     11.65 o 
  -8   2  18      359.57      382.17     30.82 o 
  -7   2  18        5.03       -0.38      6.56 o 
  -6   2  18      175.78      174.84     18.79 o 
  -5   2  18       72.67       56.41     10.80 o 
  -4   2  18       28.24       14.28      5.30 o 
  -3   2  18      240.54      229.03     14.45 o 
  -2   2  18        4.27        5.48      4.55 o 
  -1   2  18      161.55      170.75     16.64 o 
   0   2  18      102.72      112.13      9.91 o 
   1   2  18       21.58       18.50      5.37 o 
   2   2  18      779.04      827.03     27.07 o 
   3   2  18       10.18        3.85      4.94 o 
   4   2  18      137.34      147.63     15.12 o 
   5   2  18       45.66       62.18     11.01 o 
   6   2  18        8.22       16.92     17.08 o 
  -8   3  18        9.22       25.62     19.12 o 
  -7   3  18      144.23      205.30     22.82 o 
  -6   3  18       14.11       13.06      9.64 o 
  -5   3  18      504.05      525.27     21.39 o 
  -4   3  18       18.29       22.24      6.30 o 
  -3   3  18       23.69       30.47      6.66 o 
  -2   3  18      322.61      318.28     16.56 o 
  -1   3  18       92.99       86.34      9.98 o 
   0   3  18        7.56        6.90      4.98 o 
   1   3  18      308.54      332.82     31.26 o 
   2   3  18        0.50        2.91      4.63 o 
   3   3  18       62.88       57.29      8.09 o 
   4   3  18       97.99      105.76     16.99 o 
   5   3  18       93.62      103.98     15.93 o 
   6   3  18        2.57       -1.49      9.34 o 
  -8   4  18        8.83        0.68     18.96 o 
  -7   4  18        3.94       15.42     15.78 o 
  -6   4  18      246.21      250.65     92.59 o 
  -5   4  18       13.05       26.18     16.40 o 
  -4   4  18      111.40      137.69     13.45 o 
  -3   4  18        0.00        2.41      5.93 o 
  -2   4  18       35.07       48.45      7.51 o 
  -1   4  18      129.05      158.34     12.44 o 
   0   4  18      404.28      406.69     25.71 o 
   1   4  18       10.27        7.34      5.54 o 
   2   4  18      191.21      222.25     15.01 o 
   3   4  18       83.32       88.29     16.62 o 
   4   4  18      309.90      284.03     35.02 o 
   5   4  18       58.36       74.10     14.30 o 
   6   4  18      130.10      137.43     27.26 o 
  -7   5  18       68.64       99.89     40.75 o 
  -6   5  18        0.02       10.70      9.93 o 
  -5   5  18       81.67       93.89     23.93 o 
  -4   5  18        9.18       18.86      7.63 o 
  -3   5  18      748.86      728.58     29.92 o 
  -2   5  18       42.77       54.18      8.05 o 
  -1   5  18      415.28      379.12     18.94 o 
   0   5  18        0.92        1.71      4.90 o 
   1   5  18      656.22      611.69     23.37 o 
   2   5  18       54.27       46.44     11.54 o 
   3   5  18      559.04      604.79     62.44 o 
   4   5  18        0.05       -0.35      9.33 o 
   5   5  18       96.63      187.79     27.76 o 
  -6   6  18       83.49      110.70     19.80 o 
  -4   6  18       64.99       60.07     13.34 o 
  -3   6  18       17.08       13.07      7.81 o 
  -2   6  18      575.86      512.66     32.02 o 
  -1   6  18       15.51        6.31     10.56 o 
   0   6  18      430.13      447.98     24.26 o 
   1   6  18      129.20      114.64     13.51 o 
   2   6  18      296.57      266.43     25.18 o 
   3   6  18       16.33       17.75     10.41 o 
   4   6  18      157.93      165.18     22.00 o 
  -5   7  18      142.41      101.15     28.86 o 
  -4   7  18        5.95        7.66     14.71 o 
  -3   7  18      360.37      394.19     63.36 o 
  -2   7  18        8.52      -12.27      8.91 o 
  -1   7  18      288.56      289.42     26.60 o 
   0   7  18        4.12       12.50     11.85 o 
   1   7  18       82.40       71.55     14.60 o 
   2   7  18        0.67       11.94     10.24 o 
   3   7  18       67.87       49.31     19.96 o 
  -3   8  18        2.49      -14.63     19.68 o 
  -2   8  18      142.54      158.10     41.93 o 
  -1   8  18      115.08      151.10     28.98 o 
   0   8  18      218.27      293.41     39.81 o 
  -7   0  19      368.20      396.03     40.01 o 
  -5   0  19      210.14      196.89     25.22 o 
  -3   0  19      124.92       92.84     13.60 o 
  -1   0  19        4.16       18.50      6.86 o 
   1   0  19        6.62        2.62      6.47 o 
   3   0  19        2.35       -0.30      7.68 o 
   5   0  19      347.97      334.06     42.13 o 
  -8   1  19       25.16       35.67     11.31 o 
  -7   1  19        7.82        4.79      7.04 o 
  -6   1  19       78.67       89.60     10.33 o 
  -5   1  19      585.63      560.47     21.97 o 
  -4   1  19      993.71      993.63     31.29 o 
  -3   1  19       78.97       62.89      8.31 o 
  -2   1  19     1103.60     1126.47     33.50 o 
  -1   1  19        6.16        1.52      4.12 o 
   0   1  19      128.41      164.03     17.74 o 
   1   1  19        0.84        8.30      5.25 o 
   2   1  19       42.36       48.20      7.29 o 
   3   1  19        1.16        4.32      5.21 o 
   4   1  19      272.46      317.85     17.94 o 
   5   1  19        6.35       13.43     10.24 o 
   6   1  19      123.87      153.67     21.61 o 
  -8   2  19       23.35        7.98     10.92 o 
  -7   2  19        0.96        5.22      8.51 o 
  -6   2  19        1.79        1.19      6.24 o 
  -5   2  19      518.10      511.02     21.42 o 
  -4   2  19      242.13      239.35     15.17 o 
  -3   2  19     1589.15     1511.03     41.94 o 
  -2   2  19      820.11      782.01     26.24 o 
  -1   2  19       44.89       58.63      9.54 o 
   0   2  19     1720.26     1696.07     45.51 o 
   1   2  19       37.95       50.89      7.96 o 
   2   2  19       58.99       54.48      7.83 o 
   3   2  19      310.68      266.33     16.36 o 
   4   2  19       30.83       32.19     13.33 o 
   5   2  19      192.94      202.84     18.90 o 
   6   2  19        0.22       -5.05     16.04 o 
  -8   3  19      319.09      320.79     30.23 o 
  -7   3  19       14.73       12.53     11.03 o 
  -6   3  19      559.30      575.72     52.26 o 
  -5   3  19       11.02        2.95      5.79 o 
  -4   3  19       35.07       48.50      7.83 o 
  -3   3  19      131.97      142.27     14.02 o 
  -2   3  19       48.73       44.00      7.56 o 
  -1   3  19      237.55      239.99     20.78 o 
   0   3  19      877.89      840.05     27.84 o 
   1   3  19       73.84       70.07      8.81 o 
   2   3  19     1193.47     1122.51     34.34 o 
   3   3  19       69.16       64.87      8.90 o 
   4   3  19      277.88      305.78     21.49 o 
   5   3  19       65.77       73.27     15.17 o 
   6   3  19       36.49       27.22     18.56 o 
  -7   4  19      302.12      266.25     27.26 o 
  -6   4  19      125.83      120.31     27.14 o 
  -5   4  19      122.68      139.23     19.13 o 
  -4   4  19      204.76      210.94     14.91 o 
  -3   4  19      373.39      343.76     18.10 o 
  -2   4  19      235.06      234.50     15.33 o 
  -1   4  19      780.21      718.87     32.74 o 
   0   4  19      530.01      493.19     20.70 o 
   1   4  19      696.04      726.07     26.17 o 
   2   4  19       10.07       17.49      6.61 o 
   3   4  19      764.73      719.52     38.27 o 
   4   4  19       13.99       21.70     10.36 o 
   5   4  19      107.13      104.23     32.77 o 
  -6   5  19       13.83       31.19     20.65 o 
  -5   5  19       10.98        8.22     11.77 o 
  -4   5  19      695.98      670.39     34.92 o 
  -3   5  19        3.63        7.31      6.80 o 
  -2   5  19      406.12      402.26     20.02 o 
  -1   5  19      134.51      126.71     11.82 o 
   0   5  19       85.52       80.62      9.95 o 
   1   5  19       67.57       61.66      8.98 o 
   2   5  19       31.31       12.78      8.70 o 
   3   5  19       12.70       20.41      9.90 o 
   4   5  19      153.91      181.67     29.85 o 
  -5   6  19       82.21      100.61     19.26 o 
  -4   6  19       73.16       98.29     16.89 o 
  -3   6  19      260.20      263.34     20.36 o 
  -2   6  19       26.31       36.72      9.87 o 
  -1   6  19      389.94      440.92     24.36 o 
   0   6  19      183.76      159.83     15.45 o 
   1   6  19      118.03       82.95     11.68 o 
   2   6  19       17.31       24.89     11.85 o 
   3   6  19       10.69        8.39     11.93 o 
  -4   7  19        5.40        7.82     14.91 o 
  -3   7  19        5.76       -1.50     10.70 o 
  -2   7  19       12.60        6.71     11.14 o 
  -1   7  19      167.32      143.69     19.13 o 
   0   7  19      590.15      549.97     36.28 o 
   1   7  19       45.45       65.70     15.21 o 
   2   7  19      218.48      247.42     26.40 o 
  -1   8  19      105.98      115.18     27.58 o 
  -8   0  20       91.25      100.38     22.73 o 
  -6   0  20       21.06       11.98      8.89 o 
  -4   0  20        7.02       22.44      9.98 o 
  -2   0  20     2497.87     2248.61     80.73 o 
   0   0  20      163.69      185.62     18.83 o 
   2   0  20     1154.45     1130.32     62.98 o 
   4   0  20        1.50       -2.88      7.59 o 
   6   0  20      264.29      246.15     39.97 o 
  -8   1  20       36.27       51.94     12.88 o 
  -7   1  20      134.00      130.89     15.99 o 
  -6   1  20       21.79       20.34      7.21 o 
  -5   1  20       90.48      105.14     11.10 o 
  -4   1  20      424.93      423.11     21.30 o 
  -3   1  20      234.70      218.92     14.64 o 
  -2   1  20      223.11      218.16     14.56 o 
  -1   1  20        7.08        4.71      7.00 o 
   0   1  20      716.30      696.99     24.47 o 
   1   1  20       12.65        8.11      5.12 o 
   2   1  20      107.94      117.57     10.83 o 
   3   1  20       24.24       37.03      7.34 o 
   4   1  20      775.89      751.25     27.07 o 
   5   1  20      161.15      174.51     17.11 o 
   6   1  20      103.96      158.66     22.81 o 
  -8   2  20       61.68       54.61     14.77 o 
  -7   2  20       25.49       41.78     16.09 o 
  -6   2  20      471.25      459.93     24.98 o 
  -5   2  20        4.08        8.89      5.71 o 
  -4   2  20      318.22      299.91     17.47 o 
  -3   2  20      261.42      279.47     16.99 o 
  -2   2  20       51.84       52.74      7.81 o 
  -1   2  20       34.60       47.53      7.39 o 
   0   2  20      384.08      353.95     18.28 o 
   1   2  20      366.95      362.27     18.80 o 
   2   2  20      589.67      574.11     22.44 o 
   3   2  20      175.83      178.02     13.86 o 
   4   2  20      434.20      406.00     25.25 o 
   5   2  20       75.62       45.32     11.08 o 
  -8   3  20      109.88      120.99     29.59 o 
  -7   3  20       25.84       32.19     26.88 o 
  -6   3  20       10.25        2.89      9.38 o 
  -5   3  20      105.94      105.58     11.09 o 
  -4   3  20      187.05      212.98     15.04 o 
  -3   3  20      487.05      503.49     22.72 o 
  -2   3  20        4.97        9.27      5.16 o 
  -1   3  20     1390.88     1340.69     39.01 o 
   0   3  20      106.41      102.15     10.60 o 
   1   3  20      416.41      465.02     33.05 o 
   2   3  20      181.79      197.68     14.46 o 
   3   3  20      115.75      117.99     15.14 o 
   4   3  20        3.42        7.31     11.48 o 
   5   3  20      141.41      143.98     25.40 o 
  -7   4  20       60.84       50.07     22.89 o 
  -6   4  20        8.86        6.46     10.97 o 
  -5   4  20        9.82        8.39     10.77 o 
  -4   4  20      322.46      343.29     19.17 o 
  -3   4  20      128.18      121.02     13.84 o 
  -2   4  20      385.25      382.74     19.58 o 
  -1   4  20       53.89       76.80     10.31 o 
   0   4  20      283.02      298.27     17.80 o 
   1   4  20      110.06      124.61     12.14 o 
   2   4  20      142.84      141.08     19.08 o 
   3   4  20        2.33       -4.46      8.70 o 
   4   4  20       67.38       93.85     16.86 o 
   5   4  20       20.01       42.45     19.68 o 
  -6   5  20       11.77       21.77     13.26 o 
  -5   5  20      278.57      289.49     28.46 o 
  -4   5  20        1.88        1.38      7.50 o 
  -3   5  20      181.07      188.68     21.61 o 
  -2   5  20       24.18       16.30      6.83 o 
  -1   5  20      192.39      172.28     13.98 o 
   0   5  20       33.69       43.14      8.09 o 
   1   5  20      293.30      276.51     17.51 o 
   2   5  20        2.18        1.18      7.89 o 
   3   5  20      255.03      296.23     28.19 o 
   4   5  20        1.46        1.48     11.48 o 
  -5   6  20        8.06       26.15     13.71 o 
  -4   6  20      138.72      134.39     20.04 o 
  -3   6  20       50.86       63.52     11.76 o 
  -2   6  20      246.21      253.06     20.18 o 
  -1   6  20       23.10       12.82      8.16 o 
   0   6  20      179.87      167.34     16.84 o 
   1   6  20      129.54      117.13     14.05 o 
   2   6  20      209.20      201.35     23.92 o 
   3   6  20        0.07      -13.63     12.67 o 
  -4   7  20        3.48       -4.93     14.99 o 
  -3   7  20      367.77      407.58     44.04 o 
  -2   7  20       53.04       53.51     14.64 o 
  -1   7  20      457.68      563.59     37.89 o 
   0   7  20       19.46       22.78     12.48 o 
   1   7  20       56.84       47.47     22.57 o 
  -7   0  21      294.49      320.37     27.78 o 
  -5   0  21      309.62      317.52     33.65 o 
  -3   0  21       88.40      114.12     16.03 o 
  -1   0  21      105.22       83.55     15.41 o 
   1   0  21       89.63       85.25     14.29 o 
   3   0  21      231.91      250.60     23.42 o 
   5   0  21      363.93      424.35     49.55 o 
  -8   1  21       95.70      102.74     17.03 o 
  -7   1  21        3.77        6.00      7.84 o 
  -6   1  21       61.88       76.86     15.82 o 
  -5   1  21        0.20        0.78      5.45 o 
  -4   1  21       46.82       65.11      9.04 o 
  -3   1  21       97.78      112.58     17.03 o 
  -2   1  21      261.98      288.18     16.96 o 
  -1   1  21       67.81       80.98      9.45 o 
   0   1  21     1027.95     1056.90     32.98 o 
   1   1  21      536.00      498.18     20.53 o 
   2   1  21       85.39      113.41     11.17 o 
   3   1  21      329.84      324.57     30.85 o 
   4   1  21       19.73       34.60      7.75 o 
   5   1  21        3.43       11.73      9.18 o 
  -7   2  21       64.73       32.72      9.89 o 
  -6   2  21        5.80       -0.66      6.77 o 
  -5   2  21        5.72        4.19      6.17 o 
  -4   2  21      108.04       98.33     10.93 o 
  -3   2  21       75.30       77.76      9.64 o 
  -2   2  21      279.51      286.22     21.55 o 
  -1   2  21      679.92      629.35     23.66 o 
   0   2  21        0.82       -4.78      4.69 o 
   1   2  21      226.69      226.97     15.30 o 
   2   2  21        1.84        1.95      5.12 o 
   3   2  21        3.92        2.58      6.05 o 
   4   2  21      173.50      204.01     25.25 o 
   5   2  21        3.70        6.02      8.62 o 
  -7   3  21       10.63       17.71     11.83 o 
  -6   3  21      280.29      266.55     26.74 o 
  -5   3  21       15.96        8.52      6.66 o 
  -4   3  21      111.29      138.60     12.56 o 
  -3   3  21       96.62       95.19     10.28 o 
  -2   3  21       61.52       64.73      8.99 o 
  -1   3  21       32.52       51.30     10.62 o 
   0   3  21       47.89       47.95     10.61 o 
   1   3  21       25.10       40.65     10.80 o 
   2   3  21      329.32      301.81     18.33 o 
   3   3  21       24.59       23.27      8.42 o 
   4   3  21      114.09      128.67     15.67 o 
   5   3  21      151.17       83.19     23.65 o 
  -7   4  21      135.25      165.85     35.00 o 
  -6   4  21       99.93      108.16     19.31 o 
  -5   4  21      300.36      323.57     29.69 o 
  -4   4  21      100.93       86.28     10.59 o 
  -3   4  21      305.03      322.78     18.88 o 
  -2   4  21       57.62       60.22      9.10 o 
  -1   4  21      284.43      260.68     16.87 o 
   0   4  21      205.51      190.27     21.33 o 
   1   4  21      355.89      380.24     20.91 o 
   2   4  21       36.04       28.50      7.67 o 
   3   4  21      386.40      448.04     34.00 o 
   4   4  21        3.38        2.59     11.16 o 
  -6   5  21        3.37       -7.99     10.88 o 
  -5   5  21       12.08       -7.96     10.28 o 
  -4   5  21      160.57      147.68     15.89 o 
  -3   5  21       42.21       37.83      9.89 o 
  -2   5  21      567.86      614.65     34.43 o 
  -1   5  21       21.57       26.85      7.48 o 
   0   5  21      318.12      347.90     20.08 o 
   1   5  21       66.43       73.33     20.01 o 
   2   5  21       84.83       78.56     15.81 o 
   3   5  21        2.50       -0.30     10.57 o 
  -5   6  21       71.57       53.84     19.72 o 
  -4   6  21       73.51       85.01     23.91 o 
  -3   6  21      227.96      246.32     30.61 o 
  -2   6  21       79.83       85.76     14.48 o 
  -1   6  21      482.15      465.48     27.09 o 
   0   6  21        6.19       17.59      8.64 o 
   1   6  21      268.67      283.96     22.13 o 
   2   6  21       34.14       50.35     18.80 o 
  -2   7  21      142.06      150.11     23.07 o 
  -1   7  21        5.54       -2.82     15.88 o 
   0   7  21       62.14       82.28     17.41 o 
  -6   0  22        8.51       18.47     10.34 o 
  -4   0  22       28.77       31.08      9.91 o 
  -2   0  22      264.12      187.80     19.71 o 
   0   0  22     1407.78     1413.48     74.49 o 
   2   0  22      793.52      811.71     40.63 o 
   4   0  22        0.93       14.70     10.32 o 
  -7   1  22      110.95       90.35     13.26 o 
  -6   1  22       51.22       46.80      8.97 o 
  -5   1  22      175.43      188.17     16.09 o 
  -4   1  22       88.90       94.96     11.14 o 
  -3   1  22       74.99       87.72     10.36 o 
  -2   1  22      701.42      653.05     24.84 o 
  -1   1  22      211.88      229.82     15.61 o 
   0   1  22      139.87      147.91     12.69 o 
   1   1  22      398.06      384.96     20.12 o 
   2   1  22      356.98      404.80     20.85 o 
   3   1  22      216.61      208.47     15.55 o 
   4   1  22       13.80        5.82      8.08 o 
   5   1  22      143.50      152.03     22.44 o 
  -7   2  22        0.21        0.87      8.14 o 
  -6   2  22      466.50      487.39     28.35 o 
  -5   2  22       20.51       12.66      7.06 o 
  -4   2  22      508.21      552.23     23.40 o 
  -3   2  22        4.21        1.26      5.55 o 
  -2   2  22       36.21       44.32      8.09 o 
  -1   2  22        1.77        6.58      5.74 o 
   0   2  22       53.62       36.95     14.17 o 
   1   2  22        6.00        0.26      5.11 o 
   2   2  22      361.53      380.66     20.61 o 
   3   2  22      132.46      132.92     12.95 o 
   4   2  22      277.59      296.99     23.28 o 
  -7   3  22       85.08      102.47     29.19 o 
  -6   3  22       34.15       36.40     14.09 o 
  -5   3  22      209.42      206.94     18.39 o 
  -4   3  22        2.31       -6.07      5.56 o 
  -3   3  22       62.71       77.05     14.64 o 
  -2   3  22        6.95       11.68      6.28 o 
  -1   3  22      138.15      174.29     14.20 o 
   0   3  22       49.01       35.37      7.73 o 
   1   3  22      652.17      629.27     38.20 o 
   2   3  22      151.88      208.18     19.89 o 
   3   3  22      122.87      165.90     17.75 o 
   4   3  22        7.02       -3.33     11.45 o 
  -6   4  22       39.69       21.11     21.13 o 
  -5   4  22        5.60        4.32     11.13 o 
  -4   4  22      130.31      110.38     13.19 o 
  -3   4  22       58.58       66.77     12.11 o 
  -2   4  22      131.28      124.48     20.19 o 
  -1   4  22      188.93      193.74     14.97 o 
   0   4  22      174.19      201.46     21.46 o 
   1   4  22        8.12       -0.31      6.04 o 
   2   4  22       88.51       96.42     13.86 o 
   3   4  22       14.01       44.50     14.53 o 
  -5   5  22      181.09      209.52     26.35 o 
  -4   5  22       75.13      103.61     14.36 o 
  -3   5  22      339.06      319.45     22.80 o 
  -2   5  22       28.69       36.23      8.54 o 
  -1   5  22      265.27      247.07     17.29 o 
   0   5  22       37.22       55.01      9.60 o 
   1   5  22      103.49      142.99     22.95 o 
   2   5  22       30.24       37.59     14.02 o 
  -4   6  22      106.04      146.01     29.87 o 
  -3   6  22        0.13        0.79      8.55 o 
  -2   6  22      395.57      403.50     26.26 o 
  -1   6  22        2.21       -5.98      8.29 o 
   0   6  22      227.21      250.86     25.78 o 
   1   6  22        9.66       19.76     17.80 o 
  -7   0  23       19.12        6.63     11.94 o 
  -5   0  23      591.50      593.74     36.23 o 
  -3   0  23      540.34      447.78     31.61 o 
  -1   0  23       78.83      115.20     16.45 o 
   1   0  23      561.15      541.79     32.28 o 
   3   0  23      228.73      207.73     22.70 o 
  -7   1  23        9.34       16.87      9.78 o 
  -6   1  23       99.52       99.70     14.00 o 
  -5   1  23       43.62       43.19      8.85 o 
  -4   1  23      200.30      228.08     16.67 o 
  -3   1  23       36.84       44.04      8.42 o 
  -2   1  23      197.47      233.77     16.48 o 
  -1   1  23      139.35      153.08     12.98 o 
   0   1  23      490.55      496.65     22.05 o 
   1   1  23       22.82       17.80      6.38 o 
   2   1  23      672.29      631.20     29.34 o 
   3   1  23        0.05        9.46      6.95 o 
   4   1  23      250.47      233.06     37.36 o 
  -7   2  23      154.62      150.19     21.63 o 
  -6   2  23       29.26       27.29      9.85 o 
  -5   2  23        6.38        8.47      6.84 o 
  -4   2  23       16.83       25.20      7.77 o 
  -3   2  23      104.61      112.86     11.90 o 
  -2   2  23      253.16      257.71     16.99 o 
  -1   2  23      151.96      156.22     13.60 o 
   0   2  23       33.49       32.14      7.22 o 
   1   2  23      278.20      333.46     19.46 o 
   2   2  23       11.69       28.09      7.66 o 
   3   2  23      414.49      428.63     22.51 o 
   4   2  23       80.70       91.14     17.52 o 
  -6   3  23      221.20      283.81     32.79 o 
  -5   3  23       24.51       26.47      8.60 o 
  -4   3  23      240.17      284.59     22.72 o 
  -3   3  23      142.57      116.80     12.05 o 
  -2   3  23      125.07      140.62     23.26 o 
  -1   3  23      214.37      232.64     18.01 o 
   0   3  23        4.35        4.05      6.26 o 
   1   3  23       33.89       50.50      9.09 o 
   2   3  23       85.85       86.53     10.76 o 
   3   3  23       20.42       34.26     10.75 o 
  -5   4  23      361.25      379.91     33.72 o 
  -4   4  23        0.02       -0.61      6.96 o 
  -3   4  23      275.77      293.40     19.13 o 
  -2   4  23        0.02        4.72      6.74 o 
  -1   4  23       68.16       67.60     10.16 o 
   0   4  23       91.89       86.27     11.45 o 
   1   4  23       56.89       70.58     14.65 o 
   2   4  23      125.35      130.01     14.92 o 
  -4   5  23       96.45       92.24     14.76 o 
  -3   5  23       11.66       12.63      9.34 o 
  -2   5  23      256.08      243.64     17.89 o 
  -1   5  23       26.55       29.50      8.72 o 
   0   5  23      292.93      316.31     20.20 o 
   1   5  23       95.86      104.32     14.70 o 
   2   5  23       65.14       54.56     21.93 o 
  -2   6  23      160.85      191.38     19.50 o 
  -1   6  23      305.96      394.50     48.13 o 
   0   6  23       25.22       32.22     13.80 o 
  -6   0  24      158.77      216.73     24.88 o 
  -4   0  24        1.17       -1.49      9.24 o 
  -2   0  24       79.67       97.80     15.91 o 
   0   0  24      729.13      719.57     38.03 o 
   2   0  24      492.08      536.82     35.73 o 
  -6   1  24       16.94       17.67      8.28 o 
  -5   1  24       30.80       29.25      8.37 o 
  -4   1  24      121.07      106.75     11.84 o 
  -3   1  24      390.87      369.87     21.02 o 
  -2   1  24      230.06      215.67     15.91 o 
  -1   1  24      361.27      346.68     21.98 o 
   0   1  24      280.29      287.67     18.46 o 
   1   1  24       51.25       41.95      8.61 o 
   2   1  24      188.38      201.86     15.77 o 
   3   1  24      217.78      214.56     16.85 o 
  -6   2  24       11.42        9.50      9.62 o 
  -5   2  24       14.45       17.34      8.06 o 
  -4   2  24      518.58      507.41     25.32 o 
  -3   2  24        7.40        2.01      6.51 o 
  -2   2  24      421.19      436.31     22.53 o 
  -1   2  24       68.34       62.40      9.59 o 
   0   2  24       35.51       49.24      8.47 o 
   1   2  24        9.99       19.32      7.17 o 
   2   2  24      120.82      110.24     13.98 o 
   3   2  24        2.86        8.27      7.64 o 
  -5   3  24      155.41      142.50     17.46 o 
  -4   3  24       35.11       26.43      8.81 o 
  -3   3  24       64.71       61.91     14.26 o 
  -2   3  24       19.65       16.75      7.11 o 
  -1   3  24      134.32      141.98     13.57 o 
   0   3  24        0.47        5.42      6.42 o 
   1   3  24      536.84      515.19     25.12 o 
   2   3  24       52.34       64.35     10.58 o 
   3   3  24      347.57      402.74     47.51 o 
  -4   4  24       57.49       66.83     13.06 o 
  -3   4  24       11.79        5.85      7.25 o 
  -2   4  24      135.79      131.77     13.48 o 
  -1   4  24      326.86      269.27     18.56 o 
   0   4  24      241.33      266.62     19.09 o 
   1   4  24      191.31      229.69     17.55 o 
   2   4  24      181.75      212.48     58.05 o 
  -3   5  24      364.16      359.31     42.24 o 
  -2   5  24       40.89       38.26      9.73 o 
  -1   5  24      114.16       98.37     12.31 o 
   0   5  24       65.22       80.75     11.95 o 
  -5   0  25       66.99       52.14     13.99 o 
  -3   0  25       70.40       65.63     14.23 o 
  -1   0  25      756.39      781.46     52.64 o 
   1   0  25      166.96      155.20     20.11 o 
   3   0  25       28.66       49.00     13.92 o 
  -6   1  25       60.59       82.43     14.63 o 
  -5   1  25        0.09        4.61      7.80 o 
  -4   1  25      143.89      140.84     14.09 o 
  -3   1  25      163.32      147.05     13.84 o 
  -2   1  25      158.78      185.96     15.54 o 
  -1   1  25        5.49       20.62      8.18 o 
   0   1  25      182.97      219.79     16.38 o 
   1   1  25      188.04      201.95     15.77 o 
   2   1  25      256.27      275.47     18.98 o 
   3   1  25       29.73       32.98     10.54 o 
  -5   2  25      125.82      136.11     17.48 o 
  -4   2  25        2.43        1.21      7.29 o 
  -3   2  25       76.75       64.20     10.70 o 
  -2   2  25        0.48        5.90      6.70 o 
  -1   2  25      170.19      168.35     14.77 o 
   0   2  25      103.44       85.98     13.38 o 
   1   2  25      278.94      323.20     20.56 o 
   2   2  25       59.81       61.68     18.63 o 
  -5   3  25       85.51       85.44     16.88 o 
  -4   3  25        8.16       -3.14      7.38 o 
  -3   3  25       40.23       42.99      8.94 o 
  -2   3  25      335.39      336.27     21.08 o 
  -1   3  25       31.57       43.79      9.15 o 
   0   3  25      260.23      261.49     18.63 o 
   1   3  25       58.04       61.84     10.31 o 
   2   3  25       33.05       62.46     14.99 o 
  -4   4  25       23.65       19.68     16.24 o 
  -3   4  25      185.82      232.93     31.51 o 
  -2   4  25        1.13        1.81      7.59 o 
  -1   4  25      136.32      154.30     15.00 o 
   0   4  25       62.25       68.70     11.43 o 
   1   4  25        8.60        2.24      9.37 o 
  -4   0  26       36.78       60.98     15.47 o 
  -2   0  26      197.58      193.31     23.45 o 
   0   0  26      180.52      165.23     21.64 o 
   2   0  26      261.16      204.57     23.54 o 
  -5   1  26      232.55      221.50     18.34 o 
  -4   1  26       32.83       25.65      9.14 o 
  -3   1  26       78.35       90.82     11.83 o 
  -2   1  26       19.55       20.46      7.94 o 
  -1   1  26      170.57      171.53     19.71 o 
   0   1  26       34.35       20.41      8.15 o 
   1   1  26      265.63      293.77     20.14 o 
   2   1  26       27.88       23.48     10.17 o 
  -4   2  26       96.61      110.01     13.49 o 
  -3   2  26       16.34       21.76      8.53 o 
  -2   2  26      107.33       93.69     11.68 o 
  -1   2  26        0.38        3.00      7.26 o 
   0   2  26      166.28      170.47     15.40 o 
   1   2  26       26.94       17.11      9.43 o 
  -4   3  26       98.20       82.99     16.52 o 
  -3   3  26       28.44       35.38      9.25 o 
  -2   3  26       13.98       14.13      8.40 o 
  -1   3  26       23.52       22.96      8.93 o 
   0   3  26       77.11       82.89     11.59 o 
  -3   0  27      194.52      222.85     25.46 o 
  -1   0  27       94.60       92.50     17.00 o 
  -4   1  27      144.38      127.69     23.13 o 
  -3   1  27      145.08      122.82     14.21 o 
  -2   1  27       59.72       53.84     10.20 o 
  -1   1  27        6.11       -9.34      6.97 o 
   0   1  27       71.90       96.81     12.86 o 
  -3   2  27      172.25      194.72     23.46 o 
  -2   2  27        0.99       -2.19     10.55 o 
  -1   2  27        8.96        6.32      9.35 o 
   0   2  27       11.18        8.73     16.12 o 
                                                 
